# Supplementary material for: Genetic and observational associations of lung function with gastrointestinal tract diseases: pleiotropic and mendelian randomization analysis
Source: Respir Res. 2023 Dec 15;24:315. doi: 10.1186/s12931-023-02621-0 (PMC10724909; doi:10.1186/s12931-023-02621-0)
Supplement: Supplementary file 1 — Supplementary Material 1 [file 12931_2023_2621_MOESM1_ESM.xlsx]

## Sheet: Contents
Legends for supplemental tables
Table S1. The data source of each GWAS.
Table S2. Global genetic correlations between lung function and gastrointestinal tract diseases.
Table S3. Regions with significant local genetic correlation.
Table S4. Significant pleiotropic loci and colocalization results.
Table S5. Significant relevant tissue and cell types identified by S-LDSC.
Table S6. Available drugs for pleiotropic genes.
Table S7. Enrichment results of pleiotropic genes in the drug target of each clinical indication category.
Table S8. Causal effects of gastrointestinal tract diseases on lung function.
Table S9. Causal effects of lung function on gastrointestinal tract diseases.
Table S10. Causal effects of gastrointestinal tract diseases (from the FinnGen) on lung function.
Table S11. Causal effects of lung function on gastrointestinal tract diseases (from the FinnGen).

## Sheet: Table S1
Table S1. The data source of each GWAS.
Trait	N_total	N_case	N_control	Data source	PMID
PUD	456327	16666	439661	UKB	33608531
GORD	456327	54854	401473	UKB	33608531
IBD	456327	7045	449282	UKB	33608531
IBS	486601	53400	433201	UKB and the Bellygenes initiative	34741163
FEV1	400102	-	-	UKB and the SpiroMeta	30804560
FVC	400102	-	-	UKB and the SpiroMeta	30804560
FEV1/FVC	400102	-	-	UKB and the SpiroMeta	30804560
PUD	300496	8240	292256	FinnGen (Release 8)	-
GORD	315123	22867	292256	FinnGen (Release 8)	-
IBD	334028	6765	327263	FinnGen (Release 8)	-
IBS	284799	8116	276683	FinnGen (Release 8)	-
N_total, N_case, N_control represent the number of total samples, cases and controls, respectively.
Abbreviations: PUD, peptic ulcer disease; GORD, gastro-esophageal reflux disease; IBD, inflammatory bowel disease; IBS, irritable bowel syndrome; FEV1, forced expiratory volume in one second; FVC, forced vital capacity; FEV1/FVC, the ratio of FEV1 to FVC; UKB, UK Biobank.
Gastrointestinal tract disease GWASs from the FinnGen were used for Mendelian randomization sensitivity analysis.

## Sheet: Table S2
Table S2. Global genetic correlations between lung function and gastrointestinal tract diseases.
Trait-pair	LDSC		ρ-HESS
	rg(SE)	P	rg(SE)	P
FEV1-PUD	-0.091 (0.037)	0.0151	-0.110 (0.022)	5.09e-07
FEV1-GORD	-0.062 (0.027)	0.02	-0.043 (0.015)	0.006
FEV1-IBD	-0.040 (0.037)	0.2702	-0.015 (0.020)	0.462
FEV1-IBS	-0.056 (0.027)	0.0348	-0.049 (0.016)	0.002
FVC-PUD	-0.098 (0.037)	0.0079	-0.129 (0.023)	1.77e-08
FVC-GORD	-0.065 (0.026)	0.0139	-0.046 (0.015)	0.002
FVC-IBD	-0.051 (0.038)	0.1767	-0.050 (0.020)	0.011
FVC-IBS	-0.067 (0.024)	0.0059	-0.067 (0.015)	1.03e-05
FEV1/FVC-PUD	0.036 (0.038)	0.3407	0.060 (0.022)	0.007
FEV1/FVC-GORD	-0.007 (0.025)	0.7802	0.000 (0.015)	0.974
FEV1/FVC-IBD	0.007 (0.040)	0.8692	0.046 (0.020)	0.022
FEV1/FVC-IBS	0.006 (0.026)	0.8025	0.021 (0.017)	0.212

## Sheet: Table S3
Table S3. Regions with significant local genetic correlation.
Trait_Pair	chr	start	end	num_snp	k	local_rhog	var	se	z	p
FEV1-GORD	6	28917608	29737971	1893	50	0.00023948	3.0074e-09	5.484e-05	4.3669	1.2604e-05
FEV1-GORD	6	29737971	30798168	4085	50	0.00030329	3.5193e-09	5.9324e-05	5.1124	3.1812e-07
FEV1/FVC-GORD	6	30798168	31571218	5133	50	0.00033834	6.4122e-09	8.0076e-05	4.2253	2.3867e-05
FEV1/FVC-IBD	6	28917608	29737971	1893	50	0.00026027	3.0589e-09	5.5308e-05	4.7058	2.5285e-06

## Sheet: Table S4
Table S4. Significant pleiotropic loci and colocalization results.
	PLACO									Colocalization
Trait-pair	SNP	Consequence	Nearest_gene	Cytoband	T.placo	p.placo	CHR	BP		lead_SNP	nsnps	PP0	PP1	PP2	PP3	PP4	Best causal	maxSNP.PP4
FEV1-PUD	rs1477253	intergenic	LINC01804	2p24.3	29.2241	2.23789e-10	2	15910457		rs1477253	659	1.39453e-14	0.681777	7.7771e-16	0.0377413	0.280482	rs2544536	0.453075
FEV1-PUD	rs13430465	intergenic	RDH14	2p24.2	23.5334	1.33191e-08	2	18702313		rs13430465	610	7.51648e-12	0.935529	1.57902e-13	0.0196081	0.0448627	rs13430465	0.478027
FEV1-PUD	rs12999257	intergenic	LINC01940	2q37.3	35.1916	3.1423e-12	2	239869402		rs12999257	652	2.2266e-17	0.31714	1.82807e-18	0.0253801	0.657479	rs62191107	0.167068
FEV1-PUD	rs55660354	intronic	TPPP	5p15.33	-24.8716	5.08476e-09	5	684888		rs55660354	396	3.56462e-08	0.351338	2.02031e-08	0.198677	0.449985	rs11739847	0.0639325
FEV1-PUD	rs149855	downstream	OR2B2	6p22.1	24.0411	9.24158e-09	6	27877985		rs149855	307	1.73496e-31	0.95938	5.13987e-33	0.0284098	0.0122106	rs13199906	0.07613
FEV1-PUD	rs2523740	ncRNA_intronic	HCG17	6p22.1	22.8205	2.22602e-08	6	30224362		rs2523740	812	1.26004e-31	0.9039	3.84351e-33	0.0275031	0.068597	rs3094628	0.334863
FEV1-PUD	rs3131786	intergenic	SFTA2	6p21.33	27.4632	7.90684e-10	6	30901872		rs3131786	1055	4.79355e-27	0.834839	4.73762e-28	0.0824271	0.0827336	rs3095156	0.130448
FEV1-PUD	rs169504	UTR3	PBX2	6p21.32	22.1155	3.70115e-08	6	32153406		rs169504	833	1.43525e-21	0.934468	2.98422e-23	0.0193837	0.0461485	rs1150752	0.46165
FEV1-PUD	rs508347	intronic	JAZF1	7p15.1	-21.7434	4.84122e-08	7	28212824		rs508347	442	3.92159e-12	0.893404	5.95186e-14	0.0134662	0.0931299	rs520161	0.200336
FEV1-PUD	rs529565	intronic	ABO	9q34.2	34.7001	4.46269e-12	9	136149500		rs529565	843	1.00086e-08	0.000116545	5.23243e-05	0.608903	0.390928	rs529565	0.118963
FEV1-PUD	rs117615688	intronic	LINC02210-CRHR1	17q21.31	23.7726	1.12117e-08	17	43798308		rs117615688	839	6.04504e-45	0.770647	7.07923e-46	0.0901097	0.139243	rs62055928	0.0225538
FEV1-PUD	rs3809857	intronic	WNT3	17q21.31	28.2996	4.34053e-10	17	44848314		rs3809857	268	1.86689e-36	0.838025	4.15779e-38	0.0185204	0.143454	rs199456	0.228948
FEV1-PUD	rs6006399	intergenic	HORMAD2	22q12.2	-22.4022	3.00972e-08	22	30598516		rs6006399	420	2.08844e-14	0.850662	4.73368e-16	0.019151	0.130187	rs2023681	0.094709
FEV1-GORD	rs77780976	intronic	SKI	1p36.33	-25.9938	2.22131e-09	1	2185310		rs77780976	511	3.73776e-09	0.321017	1.93382e-10	0.0159455	0.663037	rs77780976	0.12224
FEV1-GORD	rs1431721	intronic	CHRM3	1q43	22.7521	2.30376e-08	1	239885810		rs1431721	474	2.49266e-12	0.942621	5.40451e-14	0.0204006	0.0369783	rs12403980	0.295888
FEV1-GORD	rs62645272	intronic	AFF3	2q11.2	-22.2033	3.42678e-08	2	100633044		rs62645272	289	5.24124e-07	0.807884	5.32624e-08	0.0819885	0.110127	rs62147658	0.10634
FEV1-GORD	rs13085679	intronic	TRAIP	3p21.31	-28.7493	3.06358e-10	3	49869631		rs13085679	265	1.68954e-08	0.0402743	1.89019e-07	0.450063	0.509663	rs13085679	0.0460121
FEV1-GORD	rs13107325	exonic	SLC39A8	4q24	22.3283	3.13028e-08	4	103188709		rs13107325	657	0.0127146	0.00451525	0.0270874	0.00867233	0.94701	rs13107325	0.827218
FEV1-GORD	rs2047408	ncRNA_intronic	TET2-AS1	4q24	-23.0053	1.91831e-08	4	106123582		rs2047408	460	8.22372e-16	0.979895	1.07395e-17	0.0127893	0.00731591	rs7661349	0.583604
FEV1-GORD	rs6887972	intergenic	LOC100996325	5p15.33	-30.2007	1.08124e-10	5	597274		rs6887972	678	3.7819e-09	0.0423914	1.18667e-08	0.132189	0.82542	rs11739847	0.0566376
FEV1-GORD	rs2170582	intronic	FGF10	5p12	-26.3887	1.67171e-09	5	44371669		rs2170582	437	3.65537e-08	0.274131	5.26274e-09	0.0387804	0.687088	rs1482680	0.104677
FEV1-GORD	rs6895161	intronic	ADAM19	5q33.3	-24.159	8.33678e-09	5	156966564		rs6895161	648	1.59814e-18	0.983495	1.90418e-20	0.0117135	0.00479101	rs13361953	0.379953
FEV1-GORD	rs1207782	ncRNA_intronic	CASC15	6p22.3	22.7197	2.35824e-08	6	22059967		rs1207782	516	1.90733e-07	0.813184	3.36704e-08	0.143509	0.0433061	rs196025	0.167118
FEV1-GORD	rs13212936	intronic	CARMIL1	6p22.2	34.1491	6.39772e-12	6	25588815		rs13212936	618	8.91631e-24	0.0170713	1.29694e-23	0.0238723	0.959056	rs13191296	1
FEV1-GORD	rs198806	intergenic	H2AC6	6p22.2	22.0892	3.72178e-08	6	26133616		rs198806	584	8.58423e-29	0.000260817	1.89917e-26	0.0567599	0.942979	rs13204572	0.32923
FEV1-GORD	rs1977199	intronic	BTN2A1	6p22.2	56.4387	8.22059e-19	6	26466389		rs1977199	673	2.10711e-34	2.69589e-07	1.10915e-28	0.14105	0.85895	rs16901784	0.220772
FEV1-GORD	rs6934329	intergenic	MIR3143	6p22.1	47.3529	5.22201e-16	6	27158033		rs6934329	458	1.24667e-35	2.36108e-07	3.16545e-31	0.00500009	0.995	rs66462181	0.324297
FEV1-GORD	rs2442749	intergenic	MICA-AS1	6p21.33	49.1282	1.47793e-16	6	31352040		rs2442749	3063	2.79048e-31	1.24593e-06	2.23371e-25	0.99733	0.00266892	rs9267091	0.233377
FEV1-GORD	rs1980493	ncRNA_intronic	TSBP1-AS1	6p21.32	44.0867	5.33543e-15	6	32363215		rs1980493	1907	7.62394e-20	0.000476269	4.23074e-18	0.0254554	0.974068	rs2395151	0.267865
FEV1-GORD	rs10823156	intronic	MYPN	10q21.3	23.9843	9.45714e-09	10	69951841		rs10823156	760	3.11732e-15	0.906083	5.33685e-17	0.0154337	0.0784832	rs12785213	0.0813727
FEV1-GORD	rs737012	intronic	ZMIZ1	10q22.3	21.9305	4.17494e-08	10	80932298		rs737012	588	0.000107594	0.613544	2.97529e-06	0.0165966	0.369749	rs737012	0.420423
FEV1-GORD	rs59298872	intergenic	HSD17B12	11p11.2	-27.5115	7.45433e-10	11	43692422		rs59298872	398	1.55271e-08	0.26171	1.92452e-09	0.0317315	0.706558	rs6485443	0.101859
FEV1-GORD	rs516580	ncRNA_intronic	HNRNPUL2-BSCL2	11q12.3	-23.7046	1.15739e-08	11	62492124		rs516580	245	2.73623e-17	0.723745	1.0226e-17	0.270475	0.0057796	rs3017666	0.823073
FEV1-GORD	rs705702	downstream	RAB5B	12q13.2	26.1498	1.98535e-09	12	56390636		rs705702	237	2.21948e-05	0.106986	1.41424e-05	0.067345	0.825633	rs705702	0.131308
FEV1-GORD	rs113100008	intronic	LINC02210-CRHR1	17q21.31	36.2251	1.45087e-12	17	43789710		rs113100008	789	5.80438e-46	0.0734776	2.91384e-45	0.368305	0.558217	rs62055928	0.0171891
FEV1-GORD	rs9973048	intronic	SLC14A2	18q12.3	28.8848	2.77947e-10	18	42792903		rs9973048	610	7.13271e-08	0.364534	8.19587e-08	0.418653	0.216813	rs9973048	0.0669023
FEV1-GORD	rs8957	exonic	SLC2A4RG	20q13.33	-23.617	1.23299e-08	20	62373707		rs8957	724	4.73599e-21	0.535899	1.55718e-21	0.175913	0.288188	rs6011058	0.0926275
FEV1-IBD	rs3828058	intronic	RORC	1q21.3	-22.7661	2.18982e-08	1	151786281		rs3828058	447	0.000415763	0.00110854	0.141358	0.376421	0.480697	rs1521186	0.386815
FEV1-IBD	rs1008833	intronic	PIK3C2B	1q32.1	25.4035	3.26e-09	1	204426295		rs1008833	406	4.95329e-12	0.654098	2.96154e-13	0.0388009	0.307101	rs1008833	0.636587
FEV1-IBD	rs62147659	intronic	AFF3	2q11.2	22.2729	3.12898e-08	2	100563593		rs62147659	313	2.76724e-07	0.426521	2.42383e-08	0.0368224	0.536657	rs62147658	0.105666
FEV1-IBD	rs3197999	exonic	MST1	3p21.31	32.6912	1.72975e-11	3	49721532		rs3197999	278	2.08029e-09	0.00527185	3.71265e-07	0.9408	0.0539273	rs3197999	0.0703268
FEV1-IBD	rs13092065	intergenic	LINC02082	3q26.2	24.9434	4.54319e-09	3	168681106		rs13092065	572	6.94457e-20	0.929678	3.89023e-21	0.0520607	0.0182613	rs881755	0.536583
FEV1-IBD	rs10044215	intergenic	FGF10	5p12	-21.9803	3.86727e-08	5	44265078		rs10044215	525	2.17442e-07	0.93509	7.11973e-09	0.0305834	0.0343264	rs10044215	0.303805
FEV1-IBD	rs715285	intergenic	P4HA2-AS1	5q31.1	-23.8934	9.69455e-09	5	131485383		rs715285	365	3.26332e-05	0.00512132	0.00511525	0.802578	0.187153	rs743564	0.128506
FEV1-IBD	rs12202362	intergenic	BMP6	6p24.3	21.8655	4.2024e-08	6	7694730		rs12202362	578	7.21101e-18	0.962722	1.22964e-19	0.0163957	0.0208827	rs4371882	0.582827
FEV1-IBD	rs13212936	intronic	CARMIL1	6p22.2	26.7282	1.25492e-09	6	25588815		rs13212936	618	3.27086e-22	0.626242	9.97618e-24	0.0187455	0.355012	rs13191296	1
FEV1-IBD	rs1977200	intronic	BTN2A1	6p22.2	28.5053	3.49324e-10	6	26466392		rs1977200	673	3.3266e-28	0.425615	3.5556e-29	0.0449619	0.529423	rs13195402	0.263774
FEV1-IBD	rs200994	intergenic	H2BC15	6p22.1	25.8553	2.35369e-09	6	27813813		rs200994	350	1.45146e-32	0.109237	9.50185e-33	0.0706909	0.820072	rs34718920	0.0559568
FEV1-IBD	rs2071965	intronic	ZSCAN23	6p22.1	29.503	1.70512e-10	6	28403225		rs2071965	564	9.61755e-31	0.145298	8.62543e-31	0.129584	0.725118	rs67340775	0.692489
FEV1-IBD	rs9260809	intergenic	HCG9	6p22.1	52.4641	1.28113e-17	6	29941617		rs9260809	1713	8.7718e-34	2.05425e-07	4.27005e-27	0.999996	3.49232e-06	rs8321	0.607431
FEV1-IBD	rs1264372	intergenic	HCG20	6p21.33	23.9846	9.07698e-09	6	30769726		rs1264372	1100	5.33454e-32	0.606856	5.1512e-33	0.0582651	0.334879	rs3130660	0.281319
FEV1-IBD	rs9270979	intergenic	HLA-DRB1	6p21.32	73.1621	5.29056e-24	6	32573780		rs9270979	1551	1.24979e-35	2.47158e-13	7.41561e-24	0.145797	0.854203	rs9273508	0.993479
FEV1-IBD	rs4266763	exonic	SNAPC4	9q34.3	-28.5518	3.37827e-10	9	139289825		rs4266763	575	2.44086e-06	0.00165366	0.000132725	0.0890107	0.909201	rs4266763	0.1255
FEV1-IBD	rs10823149	intronic	MYPN	10q21.3	-24.3715	6.86448e-09	10	69935396		rs10823149	737	2.9406e-15	0.854718	1.78902e-16	0.0519066	0.0933753	rs12785213	0.0673264
FEV1-IBD	rs1896796	intronic	SH3GL3	15q25.2	26.7872	1.20269e-09	15	84274980		rs1896796	466	1.66032e-14	0.897068	1.40912e-15	0.0761076	0.0268245	rs1896797	0.920721
FEV1-IBD	rs151321	intergenic	NUPR1	16p11.2	-22.7075	2.28479e-08	16	28555590		rs151321	253	0.000207982	0.0654975	0.000139398	0.043008	0.891147	rs3743963	0.165653
FEV1-IBD	rs2517955	intronic	PGAP3	17q12	21.747	4.57915e-08	17	37843681		rs2517955	362	2.24842e-06	0.683221	1.21292e-07	0.0365764	0.2802	rs2517955	0.169226
FEV1-IBD	rs6011033	ncRNA_intronic	RTEL1-TNFRSF6B	20q13.33	-36.414	1.20214e-12	20	62322699		rs6011033	675	3.00544e-22	0.0340078	6.96229e-21	0.787635	0.178357	rs4809328	0.0824046
FEV1-IBS	rs113825410	intergenic	PABPC4	1p34.3	-27.9787	4.66317e-10	1	40057543		rs113825410	556	2.04161e-08	0.205952	9.37608e-09	0.093883	0.700165	rs755249	0.309764
FEV1-IBS	rs7424771	intronic	RBMS1	2q24.2	-21.998	3.56937e-08	2	161276378		rs7424771	510	6.66121e-07	0.860106	4.17684e-08	0.053846	0.086047	rs7424771	0.41679
FEV1-IBS	rs6770362	intergenic	LINC02082	3q26.2	25.5588	2.68734e-09	3	168679778		rs6770362	699	7.01007e-20	0.938447	4.20169e-21	0.0562433	0.00531004	rs881755	0.712682
FEV1-IBS	rs1850281	intronic	MECOM	3q26.2	23.4119	1.27618e-08	3	168957483		rs1850281	651	1.52749e-13	0.939627	2.23448e-15	0.0136986	0.0466745	rs17468502	0.583125
FEV1-IBS	rs2647228	ncRNA_intronic	TET2-AS1	4q24	30.6583	6.73503e-11	4	106215370		rs2647228	628	6.14446e-14	0.739204	3.62462e-15	0.0433882	0.217408	rs11721948	0.369193
FEV1-IBS	rs4367292	intronic	HSPA4	5q31.1	23.4627	1.22993e-08	5	132435572		rs4367292	609	2.30253e-07	0.722107	1.32917e-08	0.0414482	0.236445	rs4367292	0.0336718
FEV1-IBS	rs2328887	intronic	CARMIL1	6p22.2	21.6383	4.63856e-08	6	25430149		rs2328887	956	4.23707e-15	0.954209	7.17929e-17	0.0161385	0.0296525	rs34991172	0.643426
FEV1-IBS	rs7754159	intergenic	ZNF322	6p22.2	24.5507	5.58221e-09	6	26620312		rs7754159	471	1.53333e-29	0.150328	1.04245e-30	0.00937992	0.840292	rs13214027	0.757586
FEV1-IBS	rs911186	intergenic	MIR3143	6p22.1	28.0357	4.47474e-10	6	27150599		rs911186	501	4.27e-29	0.846875	2.80896e-30	0.055613	0.097512	rs35565446	0.297699
FEV1-IBS	rs200502	intergenic	H4C11	6p22.1	27.3426	7.38646e-10	6	27788062		rs200502	488	6.40336e-32	0.892333	2.47974e-33	0.0344829	0.0731838	rs17763089	0.0737372
FEV1-IBS	rs9273453	ncRNA_exonic	HLA-DQB1-AS1	6p21.32	40.8828	4.31577e-14	6	32627812		rs9273453	3419	1.72195e-30	0.0838714	1.88008e-29	0.915734	0.000394973	rs9273167	0.555686
FEV1-IBS	rs2107828	intronic	PCLO	7q21.11	-24.5604	5.54307e-09	7	82555669		rs2107828	475	9.79929e-05	0.0593947	0.000155844	0.093612	0.846739	rs2107828	0.208758
FEV1-IBS	rs10974346	intronic	GLIS3	9p24.2	27.8964	4.94903e-10	9	4144390		rs10974346	1028	5.99326e-15	0.857129	1.99964e-16	0.0284835	0.114387	rs4741893	0.741691
FEV1-IBS	rs34191466	intronic	SCUBE2	11p15.4	-22.8556	1.91228e-08	11	9078676		rs34191466	532	0.000165121	0.182385	2.11916e-05	0.0226126	0.794816	rs34191466	0.353403
FEV1-IBS	rs71490396	downstream	LBHD1	11q12.3	23.988	8.3978e-09	11	62429563		rs71490396	271	3.15011e-22	0.820481	7.3287e-24	0.0189278	0.160592	rs1801144	0.241276
FEV1-IBS	rs11075745	intronic	WWP2	16q22.1	24.0298	8.14689e-09	16	69934672		rs11075745	480	1.35357e-13	0.962409	1.95928e-15	0.0139071	0.0236838	rs11642008	0.169359
FEV1-IBS	rs12974306	intronic	DNM2	19p13.2	25.2361	3.39556e-09	19	10830281		rs12974306	503	4.29642e-05	0.57966	2.33912e-05	0.315482	0.104792	rs8113618	0.147644
FEV1-IBS	rs59923178	intronic	ZMAT5	22q12.2	-23.6106	1.1046e-08	22	30142403		rs59923178	548	4.08431e-13	0.803689	3.37915e-14	0.0663632	0.129948	rs76177778	0.0691232
FVC-PUD	rs13430465	intergenic	RDH14	2p24.2	23.8513	9.66738e-09	2	18702313		rs13430465	610	1.76275e-11	0.802092	3.70307e-13	0.0166686	0.181239	rs13430465	0.744995
FVC-PUD	rs806794	downstream	H2BC7	6p22.2	-22.6343	2.33381e-08	6	26200677		rs806794	596	9.29066e-16	0.96022	2.53334e-17	0.0261693	0.0136112	rs34961555	0.27581
FVC-PUD	rs200973	exonic	H3C12	6p22.1	24.6112	5.57957e-09	6	27858421		rs200973	313	1.70301e-18	0.956664	4.98251e-20	0.0279739	0.0153617	rs13199649	0.107245
FVC-PUD	rs3132379	intergenic	LINC01623	6p22.1	22.0543	3.55387e-08	6	28796460		rs3132379	894	6.15976e-18	0.945189	1.78624e-19	0.0273817	0.0274288	rs3118368	0.0700039
FVC-PUD	rs909253	ncRNA_intronic	LOC100287329	6p21.33	27.6396	6.26771e-10	6	31540313		rs909253	1115	8.27862e-12	0.920892	6.13702e-13	0.0682557	0.0108525	rs3131377	0.265558
FVC-PUD	rs550057	intronic	ABO	9q34.2	27.2692	8.18638e-10	9	136146597		rs550057	843	4.18072e-07	0.000182242	0.00218566	0.952705	0.0449264	rs550057	0.148154
FVC-PUD	rs12302807	intronic	ERC1	12p13.33	23.2197	1.52716e-08	12	1372841		rs12302807	652	2.73995e-07	0.731165	5.71907e-08	0.152499	0.116336	rs2286031	0.703804
FVC-PUD	rs10491129	intronic	FBXL20	17q12	23.0478	1.72966e-08	17	37461643		rs10491129	351	1.12921e-08	0.65774	8.56943e-10	0.0496222	0.292638	rs8079355	0.020699
FVC-PUD	rs117615688	intronic	LINC02210-CRHR1	17q21.31	23.4537	1.28911e-08	17	43798308		rs117615688	839	1.52271e-40	0.788018	1.78321e-41	0.0921635	0.119818	rs62057101	0.127869
FVC-PUD	rs17698176	intronic	NSF	17q21.31	24.7819	4.93166e-09	17	44819595		rs17698176	195	4.0868e-35	0.850126	8.54984e-37	0.0176529	0.132221	rs199448	0.158593
FVC-GORD	rs7414828	intronic	SKI	1p36.33	-25.333	3.1965e-09	1	2187911		rs7414828	521	2.49856e-08	0.340368	1.29531e-09	0.0170028	0.642629	rs7414828	0.185828
FVC-GORD	rs146311757	ncRNA_intronic	C1orf143	1q41	23.9557	8.68447e-09	1	218686862		rs146311757	519	4.74873e-05	0.0121884	0.00136403	0.349463	0.636937	rs78497762	0.0656098
FVC-GORD	rs13425141	intronic	MAP2	2q34	-24.2403	7.06288e-09	2	210322212		rs13425141	628	1.45579e-10	0.660811	3.69427e-11	0.167519	0.17167	rs13425141	0.0262357
FVC-GORD	rs7613360	intergenic	MST1R	3p21.31	-27.8325	5.23285e-10	3	49916710		rs7613360	271	2.29646e-05	0.00878928	0.000264643	0.100397	0.890526	rs7613360	0.661194
FVC-GORD	rs10461165	intronic	FAM13A	4q22.1	23.055	1.67142e-08	4	89770583		rs10461165	480	4.68174e-12	0.979712	4.81022e-14	0.0100558	0.0102321	rs2609261	0.0675937
FVC-GORD	rs13107325	exonic	SLC39A8	4q24	30.8986	5.71871e-11	4	103188709		rs13107325	657	2.34583e-06	0.0012321	4.99758e-06	0.00162774	0.997133	rs13107325	0.986353
FVC-GORD	rs7664805	intronic	NPNT	4q24	-23.1309	1.58163e-08	4	106843958		rs7664805	499	2.07047e-27	0.984404	1.90039e-29	0.0090288	0.00656766	rs11722225	0.0519254
FVC-GORD	rs1542726	intergenic	HHIP-AS1	4q31.21	-21.892	3.89748e-08	4	145515769		rs1542726	375	1.36521e-09	0.93807	6.64494e-11	0.0456427	0.016287	rs17019390	0.0783245
FVC-GORD	rs9800013	intergenic	MIR4456	5p15.33	-21.5562	4.97859e-08	5	542023		rs9800013	754	0.00431475	0.054517	0.0115255	0.14484	0.784803	rs9800013	0.162098
FVC-GORD	rs7708529	intronic	FGF10	5p12	-29.7861	1.276e-10	5	44347131		rs7708529	436	1.42364e-11	0.263815	2.07223e-12	0.037702	0.698483	rs1482680	0.0742921
FVC-GORD	rs9393711	exonic	BTN3A2	6p22.2	50.1811	5.6082e-17	6	26370659		rs9393711	800	3.77146e-23	4.09001e-06	5.57142e-19	0.0594793	0.940517	rs13195401	0.249311
FVC-GORD	rs200965	intergenic	H2BC17	6p22.1	42.7599	1.13672e-14	6	27866384		rs200965	309	1.37655e-24	7.22689e-07	1.3197e-19	0.0683528	0.931646	rs13199649	0.14341
FVC-GORD	rs1233578	intergenic	LINC00533	6p22.1	44.476	3.32467e-15	6	28712247		rs1233578	851	8.50591e-24	8.26696e-07	8.60949e-19	0.082759	0.91724	rs1238262	0.0337304
FVC-GORD	rs3115631	ncRNA_intronic	ZNRD1ASP	6p22.1	52.15	1.37287e-17	6	29986324		rs3115631	1886	4.88413e-16	6.18374e-06	6.00173e-13	0.00660532	0.993389	rs3115631	0.60728
FVC-GORD	rs9275602	intergenic	HLA-DQA2	6p21.32	24.4733	5.96386e-09	6	32682812		rs9275602	2634	3.83052e-13	0.184971	1.68595e-12	0.814124	0.000904469	rs3104369	0.393742
FVC-GORD	rs10823156	intronic	MYPN	10q21.3	23.838	9.45944e-09	10	69951841		rs10823156	760	5.66159e-15	0.905072	9.69266e-17	0.0154153	0.0795124	rs10998018	0.0991013
FVC-GORD	rs737012	intronic	ZMIZ1	10q22.3	23.8699	9.24329e-09	10	80932298		rs737012	588	2.82633e-06	0.646372	7.81566e-08	0.0175381	0.336087	rs737012	0.347456
FVC-GORD	rs2223089	intergenic	ARMS2	10q26.13	22.88	1.89822e-08	10	124210160		rs2223089	612	1.38015e-10	0.917738	2.7153e-12	0.0179913	0.0642707	rs80232578	0.246151
FVC-GORD	rs59298872	intergenic	HSD17B12	11p11.2	-29.6151	1.44362e-10	11	43692422		rs59298872	398	3.48956e-10	0.204263	4.32518e-11	0.0245464	0.771191	rs59298872	0.23945
FVC-GORD	rs516580	ncRNA_intronic	HNRNPUL2-BSCL2	11q12.3	-21.9353	3.77651e-08	11	62492124		rs516580	245	1.24353e-12	0.725233	4.64736e-13	0.271033	0.00373375	rs11231173	0.340254
FVC-GORD	rs7976725	intergenic	PTHLH	12p11.22	21.7744	4.24656e-08	12	28183286		rs7976725	641	4.04824e-42	0.971138	9.84845e-44	0.0236204	0.00524124	rs10843107	0.348731
FVC-GORD	rs4759317	downstream	HOXC8	12q13.13	30.0553	1.05066e-10	12	54407297		rs4759317	362	9.70075e-08	0.23111	2.19039e-08	0.0514663	0.717423	rs4759316	0.813319
FVC-GORD	rs3743347	intronic	IQCH	15q23	21.8486	4.02272e-08	15	67547301		rs3743347	425	4.70008e-11	0.903644	1.53278e-12	0.0294024	0.0669538	rs35688953	0.15806
FVC-GORD	rs117615688	intronic	LINC02210-CRHR1	17q21.31	34.025	6.01534e-12	17	43798308		rs117615688	839	1.59301e-41	0.0824404	8.2863e-41	0.428337	0.489223	rs62057101	0.126041
FVC-GORD	rs6011033	ncRNA_intronic	RTEL1-TNFRSF6B	20q13.33	-24.2931	6.79723e-09	20	62322699		rs6011033	675	8.11334e-26	0.597071	1.31253e-26	0.096284	0.306645	rs6062510	0.102491
FVC-IBD	rs2816972	intronic	NR5A2	1q32.1	22.1081	3.29854e-08	1	200085004		rs2816972	637	1.28951e-08	0.00281278	4.56207e-06	0.995115	0.00206763	rs2816976	0.1004
FVC-IBD	rs1008833	intronic	PIK3C2B	1q32.1	21.562	4.90688e-08	1	204426295		rs1008833	406	2.96633e-07	0.600024	1.77355e-08	0.0355105	0.364465	rs1008833	0.903853
FVC-IBD	rs10863575	intergenic	HLX	1q41	-24.0611	7.98943e-09	1	221207096		rs10863575	439	5.82336e-16	0.90797	1.92825e-17	0.030003	0.0620268	rs2808218	0.180752
FVC-IBD	rs12621933	intergenic	SATB2	2q33.1	25.3427	3.15625e-09	2	199750038		rs12621933	417	9.60427e-13	0.170575	4.54668e-12	0.807483	0.0219414	rs1249096	0.13037
FVC-IBD	rs3197999	exonic	MST1	3p21.31	29.5328	1.52753e-10	3	49721532		rs3197999	278	2.27188e-06	0.00106579	0.000405458	0.1894	0.809127	rs3197999	0.194172
FVC-IBD	rs10044215	intergenic	FGF10	5p12	-22.1878	3.11296e-08	5	44265078		rs10044215	525	8.1013e-11	0.945021	2.65262e-12	0.0309189	0.0240599	rs1448039	0.0759485
FVC-IBD	rs113264677	intergenic	CHSY3	5q23.3	-21.9018	3.83239e-08	5	129917070		rs113264677	323	0.00469474	0.0468469	0.000691451	0.0059579	0.941809	rs113264677	0.5564
FVC-IBD	rs4705885	intergenic	HINT1	5q23.3	-30.4323	7.98445e-11	5	130423559		rs4705885	511	1.32561e-06	0.000226037	1.97919e-05	0.00237745	0.997375	rs4705885	0.485643
FVC-IBD	rs12523195	intronic	FNIP1	5q31.1	-31.7519	3.08486e-11	5	131062407		rs12523195	256	1.45159e-07	0.000667559	6.92794e-07	0.00218888	0.997143	rs12523195	0.428393
FVC-IBD	rs55722650	intronic	PDLIM4	5q31.1	-41.1194	3.68141e-14	5	131607300		rs55722650	482	8.24795e-12	0.000803998	2.66651e-09	0.259187	0.740009	rs55722650	0.310307
FVC-IBD	rs58825580	intronic	BTN3A2	6p22.2	26.9297	1.00107e-09	6	26365679		rs58825580	797	3.47645e-18	0.34997	4.05898e-19	0.0402515	0.609779	rs13195402	0.400699
FVC-IBD	rs200956	exonic	H3C11	6p22.1	31.7648	3.0563e-11	6	27839746		rs200956	329	1.99559e-19	0.107153	1.27019e-19	0.0673772	0.82547	rs35037868	0.0552228
FVC-IBD	rs34953859	intergenic	LINC00533	6p22.1	34.6507	3.82958e-12	6	28657458		rs34953859	728	6.20129e-18	0.26849	2.49731e-18	0.107499	0.624011	rs9257133	0.0644323
FVC-IBD	rs1034327	intergenic	TRIM31-AS1	6p22.1	34.7312	3.6141e-12	6	30084313		rs1034327	1133	8.83894e-17	3.42612e-06	2.57977e-11	0.999961	3.52942e-05	rs1264705	0.204577
FVC-IBD	rs9270911	intergenic	HLA-DRB1	6p21.32	71.7498	1.16442e-23	6	32572202		rs9270911	1515	2.44168e-24	1.36743e-12	1.44877e-12	0.811172	0.188828	rs9270911	0.957862
FVC-IBD	rs4266763	exonic	SNAPC4	9q34.3	-30.8681	5.83163e-11	9	139289825		rs4266763	575	1.38391e-07	0.000597648	7.52523e-06	0.0315301	0.967865	rs4266763	0.0977324
FVC-IBD	rs10823149	intronic	MYPN	10q21.3	-25.8433	2.1968e-09	10	69935396		rs10823149	737	5.35336e-15	0.855798	3.25692e-16	0.0519735	0.092228	rs10998018	0.075875
FVC-IBD	rs6485968	intergenic	TEAD1	11p15.3	-21.5928	4.7981e-08	11	12660201		rs6485968	442	2.91367e-09	0.751763	2.13759e-10	0.0549592	0.193278	rs7949010	0.165324
FVC-IBD	rs2285813	intronic	CLUAP1	16p13.3	24.8533	4.49927e-09	16	3566102		rs2285813	586	2.56426e-21	0.883501	2.6783e-22	0.0922553	0.0242435	rs3751837	0.999096
FVC-IBD	rs151231	intronic	SGF29	16p11.2	-23.7202	1.02303e-08	16	28582849		rs151231	253	5.22463e-05	0.0501686	3.50177e-05	0.0327081	0.917036	rs151231	0.183515
FVC-IBD	rs6011033	ncRNA_intronic	RTEL1-TNFRSF6B	20q13.33	-40.7394	4.83468e-14	20	62322699		rs6011033	675	4.83091e-27	0.0355513	1.11911e-25	0.823427	0.141021	rs4809327	0.106057
FVC-IBS	rs55821787	intronic	WNT7A	3p25.1	24.6313	4.7302e-09	3	13919475		rs55821787	616	0.000616221	0.0180902	0.000432511	0.0117279	0.969133	rs55821787	0.298055
FVC-IBS	rs1656369	ncRNA_intronic	LOC100996447	3q25.32	22.7637	1.85177e-08	3	158280085		rs1656369	608	2.66269e-21	0.964144	8.44285e-23	0.0305658	0.00528988	rs73154313	0.0696279
FVC-IBS	rs622404	intronic	RREB1	6p24.3	22.4894	2.26346e-08	6	7130596		rs622404	503	1.14644e-05	0.66092	3.01706e-07	0.0170712	0.321997	rs622404	0.196102
FVC-IBS	rs13200921	intronic	SLC17A1	6p22.2	24.46	5.36014e-09	6	25790378		rs13200921	764	1.28832e-14	0.898977	8.11304e-16	0.0565677	0.0444556	rs13198474	0.240688
FVC-IBS	rs9467714	intergenic	BTN3A2	6p22.2	33.0898	1.01139e-11	6	26340785		rs9467714	856	8.79535e-18	0.648104	1.4052e-18	0.103296	0.2486	rs34158769	0.332074
FVC-IBS	rs911186	intergenic	MIR3143	6p22.1	21.7844	3.79349e-08	6	27150599		rs911186	501	1.69521e-17	0.77719	1.11517e-18	0.0509545	0.171856	rs35909544	0.207473
FVC-IBS	rs200956	exonic	H3C11	6p22.1	24.432	5.47104e-09	6	27839746		rs200956	451	9.85567e-19	0.883473	3.30967e-20	0.0295813	0.0869457	rs17763089	0.367696
FVC-IBS	rs3132379	intergenic	LINC01623	6p22.1	21.8978	3.4909e-08	6	28796460		rs3132379	1019	5.73082e-18	0.881916	1.66283e-19	0.0254966	0.0925869	rs3118368	0.0848736
FVC-IBS	rs2523443	intergenic	OR10C1	6p22.1	27.7839	4.75742e-10	6	29415464		rs2523443	841	3.78861e-15	0.764688	1.51247e-16	0.0303224	0.20499	rs3749971	0.427394
FVC-IBS	rs3129981	ncRNA_intronic	HCG20	6p21.33	34.2899	4.24122e-12	6	30758857		rs3129981	1193	1.38506e-10	0.175796	6.03098e-11	0.0757988	0.748405	rs3129981	0.286439
FVC-IBS	rs532086	intronic	C2	6p21.33	27.311	6.71121e-10	6	31881309		rs532086	500	1.75157e-16	0.0173519	9.90258e-15	0.980999	0.0016493	rs4959021	0.995865
FVC-IBS	rs9268846	intergenic	HLA-DRA	6p21.32	-25.708	2.15693e-09	6	32429245		rs9268846	1878	4.81166e-12	0.612009	2.90114e-12	0.368985	0.0190058	rs67170736	0.114283
FVC-IBS	rs10808302	intronic	PCLO	7q21.11	-25.2355	3.04404e-09	7	82534715		rs10808302	444	2.3576e-05	0.056496	3.99586e-05	0.0949057	0.848535	rs10808302	0.245156
FVC-IBS	rs4737189	ncRNA_intronic	LINC01414	8q12.3	-23.208	1.33798e-08	8	64863299		rs4737189	421	1.34554e-07	0.591055	8.30453e-09	0.0361066	0.372838	rs10091267	0.154469
FVC-IBS	rs3017666	intronic	GANAB	11q12.3	31.9707	2.27583e-11	11	62404417		rs3017666	284	2.96228e-16	0.76282	7.76167e-18	0.0197698	0.21741	rs11231161	0.388169
FVC-IBS	rs4884937	ncRNA_intronic	LINC00348	13q21.33	-23.8702	8.24629e-09	13	71722593		rs4884937	662	3.33846e-17	0.93336	1.32849e-18	0.0371122	0.0295275	rs2325385	0.0962061
FVC-IBS	rs2123209	intergenic	TBC1D21	15q24.1	-22.2177	2.76173e-08	15	74145915		rs2123209	724	3.15946e-08	0.316582	6.67047e-08	0.668374	0.0150441	rs2028386	0.167194
FVC-IBS	rs11075745	intronic	WWP2	16q22.1	24.2616	6.19555e-09	16	69934672		rs11075745	480	2.85635e-17	0.97446	4.13454e-19	0.0140938	0.0114466	rs11075744	0.117304
FVC-IBS	rs7225998	intronic	SKAP1	17q21.32	-27.9894	4.09709e-10	17	46353134		rs7225998	483	1.26401e-07	0.0888564	3.19389e-07	0.223835	0.687309	rs7225998	0.0272372
FEV1/FVC-PUD	rs6694256	UTR3	EFNA1	1q22	28.2818	2.78849e-10	1	155106768		rs6694256	325	7.74152e-16	0.0128831	5.92762e-14	0.986446	0.00067097	rs141942982	0.791926
FEV1/FVC-PUD	rs4951261	intronic	NUCKS1	1q32.1	-21.7755	3.32629e-08	1	205717823		rs4951261	511	0.000663154	0.23209	0.000174455	0.060349	0.706724	rs4951261	0.249353
FEV1/FVC-PUD	rs2112101	intergenic	LINC01804	2p24.3	28.6247	2.16902e-10	2	15902679		rs2112101	669	3.90584e-17	0.679207	2.09963e-18	0.036227	0.284566	rs2544536	0.314155
FEV1/FVC-PUD	rs62191094	intergenic	TWIST2	2q37.3	21.7041	3.50615e-08	2	239834947		rs62191094	544	8.47277e-53	0.312995	6.73536e-54	0.0242185	0.662787	rs11124197	0.193027
FEV1/FVC-PUD	rs75049939	intronic	CPEB4	5q35.2	23.9465	6.7205e-09	5	173334219		rs75049939	723	1.05772e-05	0.208069	4.96079e-06	0.0968913	0.695024	rs75049939	0.0666258
FEV1/FVC-PUD	rs2523740	ncRNA_intronic	HCG17	6p22.1	23.5985	8.68223e-09	6	30224362		rs2523740	812	9.11569e-41	0.953202	2.78056e-42	0.0290578	0.0177404	rs75948696	1
FEV1/FVC-PUD	rs1264318	intronic	DDR1	6p21.33	26.3701	1.13266e-09	6	30863530		rs1264318	1023	7.76374e-38	0.903546	7.11552e-39	0.0827969	0.0136569	rs9348845	0.654138
FEV1/FVC-PUD	rs6911846	intergenic	NMBR	6q24.1	27.3676	5.44925e-10	6	142360537		rs6911846	352	1.11765e-24	0.928508	7.87333e-26	0.0654031	0.00608848	rs7776318	0.991723
FEV1/FVC-PUD	rs687621	intronic	ABO	9q34.2	25.2061	2.66228e-09	9	136137065		rs687621	860	2.18366e-05	4.9047e-06	0.11416	0.0247805	0.861032	rs687621	0.138377
FEV1/FVC-PUD	rs2168721	intergenic	TSPAN14	10q23.1	-22.3509	2.17617e-08	10	82208192		rs2168721	597	4.46001e-10	0.869238	9.59337e-12	0.0185849	0.112177	rs2168721	0.833002
FEV1/FVC-PUD	rs28464902	intronic	AP2A2	11p15.5	24.4712	4.56882e-09	11	1009622		rs28464902	612	5.08141e-05	1.01787e-05	0.76739	0.153639	0.0789109	rs28464902	0.497917
FEV1/FVC-PUD	rs4321166	intronic	ADAMTSL3	15q25.2	-23.9368	6.7687e-09	15	84544614		rs4321166	502	1.21219e-27	0.979186	1.75788e-29	0.0141932	0.00662132	rs12916223	0.0227548
FEV1/FVC-PUD	rs516246	ncRNA_exonic	LOC105447645	19q13.33	-36.9829	4.84232e-13	19	49206172		rs516246	452	1.17858e-11	2.22089e-11	0.0114727	0.0206511	0.967876	rs601338	0.221398
FEV1/FVC-GORD	rs9435729	intronic	MFAP2	1p36.13	23.1505	1.16853e-08	1	17305820		rs9435729	404	1.11652e-52	0.975217	8.17358e-55	0.00712151	0.017662	rs3754512	0.419021
FEV1/FVC-GORD	rs2242428	exonic	THRAP3	1p34.3	-21.5124	3.93391e-08	1	36752152		rs2242428	222	3.78622e-05	0.652487	2.77311e-07	0.00443591	0.343039	rs12143901	0.242817
FEV1/FVC-GORD	rs78497762	ncRNA_intronic	MIR548F3	1q41	-21.718	3.37722e-08	1	218703895		rs78497762	550	2.15744e-07	0.0370976	5.5952e-06	0.962102	0.00079432	rs62817	0.388833
FEV1/FVC-GORD	rs2161073	intergenic	LINC01804	2p24.3	22.3801	2.06717e-08	2	15902421		rs2161073	667	5.65094e-17	0.982671	5.91805e-19	0.0102842	0.00704466	rs2544536	0.293803
FEV1/FVC-GORD	rs17029603	intronic	COX7A2L	2p21	-22.9103	1.39584e-08	2	42567957		rs17029603	472	1.57388e-10	0.939406	1.53154e-12	0.00908985	0.0515039	rs12465160	0.122183
FEV1/FVC-GORD	rs2694654	intronic	USP34	2p15	27.5677	4.49111e-10	2	61612946		rs2694654	414	4.04885e-07	0.0544988	6.01296e-07	0.080071	0.865429	rs2694654	0.0650471
FEV1/FVC-GORD	rs34983168	intergenic	LINC01807	2q36.3	-24.8064	3.43647e-09	2	229627301		rs34983168	488	2.92735e-57	0.97153	5.4904e-59	0.0182113	0.0102585	rs7574134	0.312336
FEV1/FVC-GORD	rs11720018	intronic	CACNA1D	3p21.1	26.6089	9.09729e-10	3	53668812		rs11720018	455	2.59278e-12	0.134322	1.64253e-11	0.850914	0.0147641	rs6809164	0.316143
FEV1/FVC-GORD	rs1522552	intergenic	FOXP1	3p13	36.3987	6.9299e-13	3	70907252		rs1522552	261	5.78245e-10	0.00120772	2.525e-08	0.0517901	0.947002	rs2597301	0.21372
FEV1/FVC-GORD	rs2955117	intronic	EEFSEC	3q21.3	-23.7971	7.243e-09	3	127881613		rs2955117	401	3.17525e-26	0.961727	5.82638e-28	0.0176264	0.0206471	rs2999089	0.0588769
FEV1/FVC-GORD	rs13061789	intronic	MECOM	3q26.2	-25.1581	2.65084e-09	3	168829085		rs13061789	622	2.09942e-20	0.490145	2.13572e-20	0.498608	0.0112473	rs13062826	0.20395
FEV1/FVC-GORD	rs61580655	intergenic	LOC100996325	5p15.33	-27.0261	6.69063e-10	5	597564		rs61580655	675	5.44622e-06	0.0348678	1.70676e-05	0.108413	0.856696	rs61580655	0.0887831
FEV1/FVC-GORD	rs7700837	intergenic	LINC02062	5q21.1	-26.6544	8.79729e-10	5	98402510		rs7700837	618	1.27439e-08	0.22576	4.15039e-08	0.735211	0.0390284	rs2927646	0.285335
FEV1/FVC-GORD	rs41525648	intergenic	IRF1	5q31.1	-26.0266	1.39715e-09	5	131827775		rs41525648	411	2.1528e-20	0.946692	5.51237e-22	0.0242115	0.0290969	rs11747902	0.0570473
FEV1/FVC-GORD	rs11756748	ncRNA_intronic	CASC15	6p22.3	28.0632	3.11927e-10	6	21987230		rs11756748	644	1.44154e-28	0.83515	2.56967e-29	0.148857	0.0159925	rs2078482	0.389123
FEV1/FVC-GORD	rs13212562	intergenic	VN1R10P	6p22.1	51.2952	1.33686e-17	6	27300310		rs13212562	712	5.31395e-16	3.05707e-06	3.10302e-11	0.177692	0.822305	rs13212562	0.562789
FEV1/FVC-GORD	rs7752448	intronic	ZSCAN31	6p22.1	54.4627	1.33765e-18	6	28301099		rs7752448	544	4.54659e-18	5.8009e-07	1.22848e-12	0.155894	0.844105	rs7752448	0.101864
FEV1/FVC-GORD	rs3118368	intergenic	LINC01623	6p22.1	53.3732	2.95216e-18	6	28837109		rs3118368	812	1.15289e-18	1.05168e-06	1.1514e-13	0.104136	0.895863	rs3118368	0.0477532
FEV1/FVC-GORD	rs2523599	intergenic	HLA-C	6p21.33	51.4531	1.19187e-17	6	31241092		rs2523599	3137	3.05825e-50	1.27171e-06	2.40483e-44	0.999999	4.26096e-08	rs28744275	0.442792
FEV1/FVC-GORD	rs386480	intronic	STK19	6p21.33	37.494	3.11265e-13	6	31946837		rs386480	339	9.61907e-155	0.00541352	1.76717e-152	0.994546	4.00267e-05	rs34562262	1
FEV1/FVC-GORD	rs3800461	intronic	ILRUN	6p21.31	21.6963	3.432e-08	6	34616322		rs3800461	461	0.000328783	0.223351	8.31249e-05	0.0557486	0.720488	rs3800461	0.33354
FEV1/FVC-GORD	rs2327429	ncRNA_exonic	TARID	6q23.2	-22.2007	2.36111e-08	6	134209837		rs2327429	446	6.76321e-05	0.7504	9.08349e-06	0.100635	0.148888	rs12190287	0.877863
FEV1/FVC-GORD	rs10099619	intergenic	EMC2	8q23.1	-25.0433	2.88531e-09	8	109446642		rs10099619	656	1.40298e-09	0.76388	1.01657e-10	0.0551682	0.180951	rs6997695	0.0361563
FEV1/FVC-GORD	rs10987385	intronic	LMX1B	9q33.3	21.6106	3.65733e-08	9	129413209		rs10987385	597	1.18743e-10	0.713494	4.30362e-11	0.258565	0.0279412	rs10987386	0.547384
FEV1/FVC-GORD	rs17095439	intronic	ARHGAP42	11q22.1	25.9854	1.44025e-09	11	100641977		rs17095439	712	3.12749e-06	0.180917	1.45992e-06	0.0837171	0.735362	rs17095439	0.0689918
FEV1/FVC-GORD	rs2186874	intronic	NCAM1	11q23.2	-23.4073	9.66353e-09	11	112912724		rs2186874	636	0.000203273	0.000621845	0.108005	0.329845	0.561324	rs2186874	0.0257276
FEV1/FVC-GORD	rs533902	intronic	NTM	11q25	-27.4037	5.06731e-10	11	131920593		rs533902	762	6.22716e-16	0.910746	2.46696e-17	0.0360271	0.0532265	rs10791197	0.10495
FEV1/FVC-GORD	rs11170786	downstream	HOXC8	12q13.13	-27.7305	3.98423e-10	12	54407441		rs11170786	361	8.19319e-09	0.505089	1.84995e-09	0.113664	0.381248	rs2077177	0.604417
FEV1/FVC-GORD	rs773112	intronic	RAB5B	12q13.2	22.7208	1.60607e-08	12	56375881		rs773112	231	0.000382623	0.215456	0.00023567	0.132055	0.65187	rs773112	0.0631057
FEV1/FVC-GORD	rs34519397	intronic	NTN4	12q22	-24.5761	4.07363e-09	12	96127559		rs34519397	642	8.6427e-39	0.985358	9.22539e-41	0.0105138	0.00412789	rs1436120	0.61081
FEV1/FVC-GORD	rs9323252	intergenic	MIR5580	14q22.2	-26.0946	1.32883e-09	14	54404121		rs9323252	489	7.90349e-19	0.73993	1.00729e-20	0.00917942	0.250891	rs4444235	0.99807
FEV1/FVC-GORD	rs143665335	intronic	GALK2	15q21.2	-23.3894	9.79179e-09	15	49503211		rs143665335	544	1.41165e-17	0.983582	1.59005e-19	0.0110735	0.00534429	rs7169304	0.768656
FEV1/FVC-GORD	rs4790311	intronic	SMG6	17p13.3	-23.228	1.10341e-08	17	1979188		rs4790311	475	8.49956e-07	0.878781	4.43254e-08	0.0457531	0.075465	rs8070954	0.337246
FEV1/FVC-GORD	rs11650401	ncRNA_intronic	LOC102723517	17q24.3	-21.9689	2.80389e-08	17	70037444		rs11650401	494	0.000109894	0.495295	7.0984e-06	0.0315195	0.473068	rs11871949	0.0962831
FEV1/FVC-GORD	rs9973048	intronic	SLC14A2	18q12.3	21.5314	3.87862e-08	18	42792903		rs9973048	610	0.000177668	0.39534	0.000204151	0.454118	0.15016	rs9973048	0.048966
FEV1/FVC-GORD	rs11670136	intronic	SYMPK	19q13.32	22.565	1.80258e-08	19	46357313		rs11670136	559	1.02315e-20	0.888723	8.62571e-22	0.0748875	0.0363891	rs7252126	0.130657
FEV1/FVC-GORD	rs2739393	intronic	CXADR	21q21.1	24.3909	4.67058e-09	21	18934539		rs2739393	497	5.04898e-05	0.0406386	3.13246e-05	0.0242777	0.935002	rs442217	0.0701961
FEV1/FVC-IBD	rs2580040	intronic	CEPT1	1p13.3	-25.9668	1.4177e-09	1	111700685		rs2580040	500	1.01955e-14	0.96254	2.78145e-16	0.0262479	0.0112122	rs9970286	0.351941
FEV1/FVC-IBD	rs4846306	intergenic	ZC3H11B	1q41	-33.9875	3.91827e-12	1	219929347		rs4846306	692	7.64258e-19	0.439475	8.72956e-19	0.501922	0.0586034	rs12134534	0.768643
FEV1/FVC-IBD	rs77059113	intronic	THADA	2p21	28.0397	3.08219e-10	2	43672508		rs77059113	505	5.54227e-07	0.0240373	6.90273e-07	0.0289907	0.946971	rs77059113	0.587296
FEV1/FVC-IBD	rs13020553	intronic	IL1RL1	2q12.1	24.6249	3.81337e-09	2	102931826		rs13020553	644	2.80098e-11	0.542898	8.75288e-12	0.169364	0.287738	rs12470864	0.260693
FEV1/FVC-IBD	rs16852922	intergenic	LINC02082	3q26.2	24.765	3.43887e-09	3	168687413		rs16852922	578	2.6822e-20	0.821727	1.53273e-21	0.0468257	0.131448	rs879394	0.412139
FEV1/FVC-IBD	rs7689498	intergenic	TIGD2	4q22.1	28.3518	2.45003e-10	4	90007522		rs7689498	767	3.74729e-53	0.839394	6.75747e-54	0.151358	0.00924785	rs7691363	0.937546
FEV1/FVC-IBD	rs62345399	intergenic	HHIP-AS1	4q31.21	22.6163	1.68178e-08	4	145454851		rs62345399	363	7.51547e-185	0.961298	2.33562e-186	0.0298658	0.00883644	rs13140176	0.355746
FEV1/FVC-IBD	rs7731621	intergenic	C5orf63	5q23.2	-22.7649	1.50666e-08	5	126428587		rs7731621	573	1.08214e-05	0.265653	3.25159e-06	0.0791679	0.655165	rs9327428	0.0974477
FEV1/FVC-IBD	rs55722650	intronic	PDLIM4	5q31.1	38.5439	1.39716e-13	5	131607300		rs55722650	482	8.28783e-16	0.00301687	2.6794e-13	0.975311	0.0216724	rs6860806	0.414047
FEV1/FVC-IBD	rs13195402	exonic	BTN2A1	6p22.2	25.6329	1.81319e-09	6	26463575		rs13195402	683	2.19694e-08	0.621963	2.4011e-09	0.0676659	0.310371	rs58825580	0.161393
FEV1/FVC-IBD	rs56114371	intergenic	POM121L2	6p22.1	26.5931	8.93739e-10	6	27274834		rs56114371	681	6.79834e-12	0.879941	5.94847e-13	0.0769508	0.0431078	rs77782783	0.741705
FEV1/FVC-IBD	rs200490	intergenic	H4C12	6p22.1	31.2517	2.91175e-11	6	27796935		rs200490	369	7.30331e-12	0.0814642	5.03451e-12	0.0552937	0.863242	rs200490	0.0664425
FEV1/FVC-IBD	rs61289879	intergenic	ZSCAN23	6p22.1	37.5589	2.87065e-13	6	28419162		rs61289879	544	3.96069e-14	0.0240843	3.34505e-14	0.0193842	0.956532	rs61289879	0.918665
FEV1/FVC-IBD	rs9270911	intergenic	HLA-DRB1	6p21.32	59.4999	3.27803e-20	6	32572202		rs9270911	1515	1.72177e-89	1.68535e-12	1.02161e-77	1	8.04936e-14	rs1281934	0.999918
FEV1/FVC-IBD	rs62430517	intergenic	ADGRG6	6q24.1	-22.9269	1.33659e-08	6	142592664		rs62430517	375	3.72436e-161	0.971705	6.67177e-163	0.0173961	0.0108992	rs7774095	0.676032
FEV1/FVC-IBD	rs2121904	intergenic	EMC2	8q23.1	22.7482	1.52542e-08	8	109379633		rs2121904	613	1.17573e-09	0.625259	1.12507e-10	0.0595169	0.315224	rs6997695	0.0395335
FEV1/FVC-IBD	rs1878036	UTR3	TSPAN14	10q23.1	28.3064	2.53318e-10	10	82280137		rs1878036	656	5.10998e-10	0.646093	2.29412e-10	0.289999	0.0639084	rs2168721	0.452059
FEV1/FVC-IBD	rs4944210	intronic	NARS2	11q14.1	-21.2119	4.75721e-08	11	78282878		rs4944210	373	1.06958e-05	0.433043	3.25912e-06	0.131517	0.435426	rs7927131	0.018091
FEV1/FVC-IBD	rs56375023	intronic	SMAD3	15q22.33	-30.0742	6.91067e-11	15	67448363		rs56375023	485	4.63831e-08	0.0102148	5.07976e-08	0.0102074	0.979578	rs56375023	0.20822
FEV1/FVC-IBD	rs157766	intronic	SCAPER	15q24.3	-28.107	2.9333e-10	15	76787522		rs157766	370	3.73003e-13	0.15951	1.71836e-12	0.734729	0.105762	rs71405216	0.239248
FEV1/FVC-IBD	rs11639314	intronic	PEAK1	15q24.3	-23.9026	6.49963e-09	15	77540102		rs11639314	258	2.06131e-09	0.578092	5.95861e-11	0.0163052	0.405603	rs11639314	0.685116
FEV1/FVC-IBD	rs28446790	downstream	SH3GL3	15q25.2	21.7308	3.23894e-08	15	84288261		rs28446790	464	2.36179e-27	0.89691	2.00967e-28	0.0762922	0.0267975	rs1896797	0.58658
FEV1/FVC-IBD	rs12720356	exonic	TYK2	19p13.2	22.8859	1.3777e-08	19	10469975		rs12720356	476	0.00092913	0.00154285	0.096465	0.159442	0.741621	rs12720356	0.828831
FEV1/FVC-IBD	rs7254364	intronic	FOXA3	19q13.32	24.2973	4.85625e-09	19	46373218		rs7254364	566	8.71559e-21	0.750743	1.94774e-22	0.0165447	0.232712	rs7253302	0.152125
FEV1/FVC-IBS	rs113825410	intergenic	PABPC4	1p34.3	-33.2272	6.01306e-12	1	40057543		rs113825410	556	1.06484e-12	0.172967	4.89029e-13	0.0786868	0.748346	rs61781370	0.124054
FEV1/FVC-IBS	rs17384696	intronic	FAF1	1p32.3	22.0834	2.30256e-08	1	51241057		rs17384696	284	1.31852e-10	0.976109	2.00592e-12	0.0148409	0.00905042	rs1416685	0.479969
FEV1/FVC-IBS	rs10917848	intergenic	LOC100422212	1q23.3	22.613	1.552e-08	1	163753754		rs10917848	547	0.00318565	0.0817424	0.0162489	0.416456	0.482367	rs10917848	0.355432
FEV1/FVC-IBS	rs4526571	intergenic	COP1	1q25.2	-22.0871	2.29621e-08	1	176182722		rs4526571	513	0.00300033	0.00653399	0.120112	0.260964	0.60939	rs4526571	0.108535
FEV1/FVC-IBS	rs9874847	intronic	WNT7A	3p25.1	-37.2188	3.18549e-13	3	13919309		rs9874847	616	4.78795e-12	0.00862853	3.36055e-12	0.00506986	0.986302	rs9874847	0.458579
FEV1/FVC-IBS	rs13321786	intergenic	LINC02082	3q26.2	25.9058	1.3443e-09	3	168641505		rs13321786	650	1.2655e-19	0.922611	7.20664e-21	0.0525151	0.0248735	rs879394	0.993749
FEV1/FVC-IBS	rs2726527	intronic	PPA2	4q24	27.1046	5.53066e-10	4	106293180		rs2726527	728	1.42572e-21	0.846157	7.87543e-23	0.0466329	0.10721	rs2726519	0.519106
FEV1/FVC-IBS	rs113268581	intergenic	HHIP	4q31.21	-21.8617	2.71637e-08	4	145689857		rs113268581	304	1.30631e-21	0.988542	7.86426e-24	0.00594571	0.00551243	rs4576021	0.988182
FEV1/FVC-IBS	rs1449163	intergenic	PRR16	5q23.1	-22.6472	1.513e-08	5	120093313		rs1449163	805	3.26972e-12	0.958114	9.2013e-14	0.0269473	0.0149391	rs1449148	0.277351
FEV1/FVC-IBS	rs4367292	intronic	HSPA4	5q31.1	21.9753	2.49579e-08	5	132435572		rs4367292	609	1.74137e-06	0.65049	1.00523e-07	0.0372382	0.312269	rs4367292	0.0427802
FEV1/FVC-IBS	rs13214027	ncRNA_exonic	LOC105374988	6p22.2	26.9752	6.08689e-10	6	26573631		rs13214027	585	1.19705e-08	0.314306	1.97051e-09	0.0511047	0.634589	rs3799383	0.17126
FEV1/FVC-IBS	rs13212562	intergenic	VN1R10P	6p22.1	22.7439	1.40791e-08	6	27300310		rs13212562	772	1.65278e-10	0.950837	5.63619e-12	0.0324079	0.0167554	rs16897515	0.19744
FEV1/FVC-IBS	rs483143	intergenic	H4C13	6p22.1	21.7229	3.01253e-08	6	27846744		rs483143	441	2.97129e-17	0.846708	9.47534e-19	0.0268748	0.126417	rs78354798	0.932472
FEV1/FVC-IBS	rs3118368	intergenic	LINC01623	6p22.1	21.4786	3.61452e-08	6	28837109		rs3118368	942	7.09933e-13	0.901503	1.92546e-14	0.0243762	0.0741203	rs35045623	0.0693574
FEV1/FVC-IBS	rs9260603	intergenic	HLA-A	6p22.1	37.276	3.05431e-13	6	29922754		rs9260603	2391	3.05057e-44	0.411386	4.12761e-44	0.556597	0.0320176	rs113397807	0.999995
FEV1/FVC-IBS	rs2523740	ncRNA_intronic	HCG17	6p22.1	22.3082	1.94752e-08	6	30224362		rs2523740	862	5.36867e-41	0.561387	4.03952e-41	0.422384	0.0162288	rs75948696	1
FEV1/FVC-IBS	rs3095340	intergenic	HCG20	6p21.33	30.0388	6.3171e-11	6	30726939		rs3095340	1148	2.36972e-36	0.686406	1.00151e-36	0.29007	0.023524	rs2844660	0.999525
FEV1/FVC-IBS	rs1264372	intergenic	HCG20	6p21.33	25.2771	2.14289e-09	6	30769726		rs1264372	1177	3.1372e-37	0.67853	1.37699e-37	0.297798	0.0236716	rs1264329	0.868438
FEV1/FVC-IBS	rs2523599	intergenic	HLA-C	6p21.33	46.503	3.50117e-16	6	31241092		rs2523599	3973	8.56762e-46	0.0356267	2.3163e-44	0.963186	0.00118722	rs28744275	0.469826
FEV1/FVC-IBS	rs3800406	intergenic	TCP11	6p21.31	21.8467	2.74688e-08	6	35133074		rs3800406	549	6.54721e-10	0.943936	1.84071e-11	0.0265087	0.0295548	rs820077	0.281175
FEV1/FVC-IBS	rs11249893	intronic	MFHAS1	8p23.1	22.8568	1.29438e-08	8	8700851		rs11249893	1051	2.92711e-06	0.828891	2.64033e-07	0.0746717	0.0964343	rs12682352	0.105103
FEV1/FVC-IBS	rs13279379	intergenic	CTSB	8p23.1	25.0122	2.60849e-09	8	11756384		rs13279379	1073	8.16873e-08	0.809501	1.62897e-08	0.161398	0.0291009	rs4128298	0.328493
FEV1/FVC-IBS	rs10867826	exonic	SPATA31D1	9q21.32	-25.2139	2.24578e-09	9	84607758		rs10867826	221	0.00036475	0.0257035	7.11215e-05	0.00404202	0.969819	rs11139485	0.387886
FEV1/FVC-IBS	rs10156602	intronic	PHF2	9q22.31	34.5328	2.2985e-12	9	96345328		rs10156602	751	1.27781e-07	1.85534e-05	0.000114283	0.0156093	0.984258	rs10156602	0.942471
FEV1/FVC-IBS	rs1783575	intergenic	FCHSD2	11q13.4	-23.9067	5.92843e-09	11	72860038		rs1783575	326	3.54678e-05	0.348861	1.52494e-06	0.0143626	0.636739	rs1783575	0.912043
FEV1/FVC-IBS	rs10891481	ncRNA_exonic	LOC101928847	11q23.2	-24.6651	3.37506e-09	11	112830562		rs10891481	635	6.43248e-05	0.000564697	0.0336993	0.295171	0.670501	rs10891481	0.0330452
FEV1/FVC-IBS	rs12429714	intronic	DOCK9	13q32.3	23.598	7.4575e-09	13	99649831		rs12429714	742	1.22365e-08	0.00354025	3.44392e-06	0.996394	6.20386e-05	rs17785077	0.127774
FEV1/FVC-IBS	rs1606888	intronic	THSD4	15q23	23.037	1.13198e-08	15	71605453		rs1606888	663	1.88747e-139	0.980545	2.84519e-141	0.0147762	0.00467854	rs2415116	0.688348
FEV1/FVC-IBS	rs12911987	intronic	SCAPER	15q24.3	26.0804	1.18112e-09	15	76953256		rs12911987	417	5.35648e-13	0.870576	9.00563e-15	0.0145217	0.114902	rs12911987	0.138654
FEV1/FVC-IBS	rs12932007	intronic	CFDP1	16q23.1	22.6712	1.4862e-08	16	75428556		rs12932007	812	7.84629e-52	0.972807	1.34338e-53	0.0166451	0.010548	rs12928722	0.195665
FEV1/FVC-IBS	rs8070954	intronic	SMG6	17p13.3	-21.4718	3.63294e-08	17	2043789		rs8070954	496	4.87072e-07	0.830285	8.51806e-09	0.0143649	0.155349	rs8070954	0.559615
FEV1/FVC-IBS	rs60950793	intergenic	TSHZ3	19q12	-22.2629	2.01436e-08	19	31844549		rs60950793	570	1.2892e-18	0.0228974	5.49427e-17	0.975834	0.00126875	rs2909	0.34602
FEV1/FVC-IBS	rs5752962	intronic	ASCC2	22q12.2	22.0017	2.44727e-08	22	30188245		rs5752962	537	3.02603e-18	0.905576	2.68003e-19	0.0801891	0.0142346	rs1076135	0.218317
Best causal in the colocalization analysis indicates the SNP with max PP4

## Sheet: Table S5
Table S5. Significant relevant tissue and cell types identified by S-LDSC.
Trait-pair	Cell_type	Marker	Prop._SNPs	Prop._h2	Prop._h2_std_error	Enrichment	Enrichment_std_error	Enrichment_p	Coefficient	Coefficient_std_error	Coefficient_z.score	Coefficient_P
FEV1-PUD	Fetal_lung	H3K4me1	0.0699243	0.339532	0.0300537	4.8557	0.429804	3.71094e-16	2.06967e-08	4.06162e-09	5.09568	1.73746e-07
FEV1-PUD	Rectal_smooth_muscle	H3K27ac	0.0255418	0.106545	0.0146585	4.17138	0.573902	6.36739e-08	1.81923e-08	4.91172e-09	3.70386	0.000106173
FEV1-PUD	Colon_smooth_muscle	H3K27ac	0.025365	0.108346	0.0153168	4.2715	0.603857	1.09577e-07	1.89121e-08	5.20331e-09	3.63463	0.000139189
FEV1-GORD	Fetal_lung	H3K4me1	0.0699243	0.343412	0.0308536	4.91121	0.441244	2.38522e-16	2.73581e-08	4.86584e-09	5.62248	9.41185e-09
FEV1-GORD	Fetal_brain	H3K4me3	0.0128816	0.133645	0.0192513	10.3749	1.49449	2.13037e-09	8.65995e-08	1.87621e-08	4.61565	1.95933e-06
FEV1-GORD	Colon_smooth_muscle	H3K27ac	0.025365	0.101657	0.0121057	4.00777	0.477262	9.24878e-10	2.25839e-08	4.91123e-09	4.59842	2.12857e-06
FEV1-GORD	Rectal_smooth_muscle	H3K27ac	0.0255418	0.0988109	0.0119402	3.8686	0.467477	3.12122e-09	2.15923e-08	4.87095e-09	4.43287	4.64925e-06
FEV1-GORD	Fetal_stomach	H3K4me1	0.0343374	0.195014	0.0203296	5.67934	0.592055	3.21623e-13	2.88263e-08	6.56083e-09	4.3937	5.57183e-06
FEV1-GORD	Fetal_stomach	H3K4me3	0.0102047	0.112065	0.0191615	10.9817	1.87772	2.19563e-07	9.73153e-08	2.29799e-08	4.23481	1.14374e-05
FEV1-GORD	Stomach_smooth_muscle	H3K4me1	0.0239254	0.147713	0.0166551	6.17392	0.696129	1.82123e-12	3.28495e-08	7.75808e-09	4.23424	1.14664e-05
FEV1-GORD	Fetal_leg_muscle	H3K4me3	0.00982233	0.107409	0.0185627	10.9352	1.88985	3.21023e-07	9.44218e-08	2.37326e-08	3.97857	3.46654e-05
FEV1-GORD	Stomach_smooth_muscle	H3K4me3	0.0200872	0.154839	0.0215272	7.70833	1.07168	1.60745e-09	5.00873e-08	1.26434e-08	3.96153	3.72362e-05
FEV1-GORD	Stomach_smooth_muscle	H3K27ac	0.0266654	0.0935911	0.0119397	3.50983	0.44776	3.51765e-08	1.80881e-08	4.58071e-09	3.94876	3.92782e-05
FEV1-GORD	Penis_foreskin_fibroblast_primary	H3K4me3	0.0374255	0.191877	0.0191792	5.1269	0.512463	8.49134e-14	2.5997e-08	6.98735e-09	3.72058	9.93828e-05
FEV1-GORD	Liver_(UCSD)	H3K4me3	0.0118981	0.105836	0.0177265	8.89521	1.48987	3.11288e-07	6.36695e-08	1.79294e-08	3.55112	0.000191796
FEV1-GORD	Fetal_leg_muscle	H3K4me1	0.0408543	0.194054	0.0203278	4.74989	0.497568	1.16449e-12	1.98021e-08	5.61576e-09	3.52617	0.00021081
FEV1-GORD	Germinal_matrix	H3K4me3	0.0115547	0.11462	0.0202075	9.91978	1.74886	7.9975e-07	7.71439e-08	2.20013e-08	3.50633	0.000227167
FEV1-IBD	Fetal_lung	H3K4me1	0.0699243	0.398523	0.034773	5.69935	0.497295	3.42216e-18	3.00584e-08	4.94776e-09	6.07515	6.19374e-10
FEV1-IBD	Colon_smooth_muscle	H3K27ac	0.025365	0.140097	0.0166226	5.52326	0.655336	3.61595e-11	3.14786e-08	5.59135e-09	5.62988	9.01652e-09
FEV1-IBD	Rectal_smooth_muscle	H3K27ac	0.0255418	0.130671	0.0160664	5.11596	0.629022	3.38351e-10	2.77882e-08	5.34237e-09	5.20147	9.88569e-08
FEV1-IBD	Rectal_smooth_muscle	H3K4me1	0.00929336	0.107677	0.0148281	11.5865	1.59556	1.41892e-10	6.91145e-08	1.38263e-08	4.99877	2.88485e-07
FEV1-IBD	Colon_smooth_muscle	H3K4me1	0.0352049	0.230929	0.0244951	6.55959	0.695787	2.96777e-14	3.19253e-08	6.39145e-09	4.99501	2.94165e-07
FEV1-IBD	Duodenum_smooth_muscle	H3K27ac	0.0208631	0.118202	0.0159351	5.6656	0.763797	2.99614e-09	2.95621e-08	6.49001e-09	4.55501	2.61915e-06
FEV1-IBD	Fetal_stomach	H3K4me1	0.0343374	0.229381	0.0240573	6.68022	0.700615	1.34401e-13	3.09291e-08	6.84006e-09	4.52176	3.06638e-06
FEV1-IBD	Stomach_smooth_muscle	H3K4me1	0.0239254	0.169701	0.0196435	7.09292	0.821034	2.38002e-12	3.20558e-08	7.53781e-09	4.25267	1.05616e-05
FEV1-IBD	Stomach_smooth_muscle	H3K27ac	0.0266654	0.110734	0.0150682	4.15273	0.565085	3.23098e-08	1.88301e-08	4.66021e-09	4.0406	2.6657e-05
FEV1-IBD	Fetal_leg_muscle	H3K4me1	0.0408543	0.22415	0.0217678	5.48657	0.532815	3.37058e-14	1.94306e-08	4.97383e-09	3.90656	4.68103e-05
FEV1-IBS	Fetal_lung	H3K4me1	0.0699243	0.315023	0.0259072	4.5052	0.370504	5.28598e-17	2.18629e-08	4.18449e-09	5.22475	8.71935e-08
FEV1-IBS	Colon_smooth_muscle	H3K27ac	0.025365	0.114141	0.0135457	4.49994	0.534032	2.8608e-10	2.50162e-08	5.38551e-09	4.6451	1.69952e-06
FEV1-IBS	Stomach_smooth_muscle	H3K4me1	0.0239254	0.144849	0.0167304	6.05421	0.699276	4.904e-12	3.28475e-08	7.83711e-09	4.19128	1.38695e-05
FEV1-IBS	Rectal_smooth_muscle	H3K27ac	0.0255418	0.107065	0.0133272	4.19176	0.521781	3.23158e-09	2.18936e-08	5.28511e-09	4.14251	1.71765e-05
FEV1-IBS	Rectal_smooth_muscle	H3K4me1	0.00929336	0.0795225	0.0120507	8.55691	1.2967	1.01595e-08	5.22601e-08	1.32621e-08	3.94057	4.06446e-05
FEV1-IBS	Penis_foreskin_fibroblast_primary	H3K4me3	0.0374255	0.167913	0.0170331	4.48658	0.455121	3.54975e-13	2.30681e-08	5.97084e-09	3.86347	5.58945e-05
FEV1-IBS	Colon_smooth_muscle	H3K4me1	0.0352049	0.183532	0.0201123	5.21325	0.571294	9.58618e-13	2.46252e-08	6.39526e-09	3.85054	5.89291e-05
FVC-PUD	Fetal_lung	H3K4me1	0.0699243	0.310721	0.0285171	4.44368	0.407828	1.88007e-14	1.55227e-08	3.90434e-09	3.97576	3.50775e-05
FVC-GORD	Fetal_lung	H3K4me1	0.0699243	0.304798	0.0291289	4.35897	0.416578	5.16118e-14	2.09823e-08	4.42443e-09	4.74237	1.05618e-06
FVC-GORD	Fetal_brain	H3K4me3	0.0128816	0.138771	0.0194173	10.7728	1.50736	6.54143e-10	8.64838e-08	1.94425e-08	4.44819	4.32989e-06
FVC-GORD	Fetal_leg_muscle	H3K4me3	0.00982233	0.126499	0.0201765	12.8787	2.05414	1.57996e-08	1.16198e-07	2.66456e-08	4.36087	6.4773e-06
FVC-GORD	Fetal_stomach	H3K4me3	0.0102047	0.121307	0.0199553	11.8874	1.9555	4.86407e-08	1.02571e-07	2.35573e-08	4.35409	6.68113e-06
FVC-GORD	Fetal_stomach	H3K4me1	0.0343374	0.18517	0.0204851	5.39265	0.596583	7.40539e-12	2.7534e-08	6.54912e-09	4.20423	1.30985e-05
FVC-GORD	Fetal_trunk_muscle	H3K4me3	0.00887305	0.10956	0.0191923	12.3475	2.16299	2.59836e-07	1.03566e-07	2.60199e-08	3.98026	3.44195e-05
FVC-GORD	Penis_foreskin_fibroblast_primary	H3K4me3	0.0374255	0.197295	0.0208589	5.27168	0.557344	5.26667e-13	2.87497e-08	7.26885e-09	3.9552	3.82358e-05
FVC-GORD	Liver_(UCSD)	H3K4me3	0.0118981	0.114072	0.0177539	9.58741	1.49217	4.0164e-08	6.64597e-08	1.76796e-08	3.75913	8.52531e-05
FVC-GORD	Fetal_adrenal	H3K4me3	0.00982992	0.110939	0.0189204	11.2859	1.92478	2.25243e-07	9.29714e-08	2.53353e-08	3.66964	0.000121448
FVC-GORD	Esophagus	H3K4me3	0.00869588	0.104666	0.0192179	12.0363	2.21	1.15482e-06	1.01109e-07	2.75698e-08	3.66738	0.000122523
FVC-GORD	Right_ventricle	H3K4me3	0.0108438	0.116091	0.0193146	10.7057	1.78116	1.73209e-07	8.26311e-08	2.29502e-08	3.60045	0.000158835
FVC-GORD	Breast_myoepithelial	H3K4me3	0.013896	0.128369	0.0215659	9.23784	1.55195	2.54017e-07	6.94607e-08	1.94962e-08	3.56278	0.000183474
FVC-GORD	Fetal_leg_muscle	H3K4me1	0.0408543	0.190555	0.0211801	4.66426	0.51843	2.53423e-11	2.125e-08	5.98546e-09	3.55026	0.000192423
FVC-IBD	Fetal_lung	H3K4me1	0.0699243	0.350877	0.034617	5.01796	0.495064	1.1133e-14	2.21557e-08	4.53707e-09	4.88327	5.21715e-07
FVC-IBD	Colon_smooth_muscle	H3K27ac	0.025365	0.110293	0.0139082	4.34823	0.548324	2.34936e-09	2.03605e-08	4.66487e-09	4.36465	6.3663e-06
FVC-IBD	Fetal_leg_muscle	H3K4me1	0.0408543	0.227229	0.023359	5.56193	0.571764	4.4258e-13	2.18555e-08	5.30702e-09	4.11823	1.909e-05
FVC-IBD	Rectal_smooth_muscle	H3K27ac	0.0255418	0.103396	0.0134934	4.04809	0.528287	1.50049e-08	1.7905e-08	4.51797e-09	3.96305	3.69989e-05
FVC-IBD	Fetal_stomach	H3K4me1	0.0343374	0.214467	0.0262818	6.24586	0.765398	1.46757e-10	2.70049e-08	7.0063e-09	3.85438	5.80126e-05
FVC-IBD	Colon_smooth_muscle	H3K4me1	0.0352049	0.201703	0.0244337	5.72941	0.694045	5.30838e-11	2.42634e-08	6.33066e-09	3.83268	6.33776e-05
FVC-IBD	Penis_foreskin_fibroblast_primary	H3K4me3	0.0374255	0.248394	0.0270433	6.63701	0.722591	2.65226e-13	3.19503e-08	8.50187e-09	3.75803	8.5629e-05
FVC-IBS	Penis_foreskin_fibroblast_primary	H3K4me3	0.0374255	0.184303	0.0201967	4.92454	0.53965	2.75785e-12	2.61164e-08	6.40217e-09	4.0793	2.25855e-05
FVC-IBS	Fetal_lung	H3K4me1	0.0699243	0.289717	0.0255477	4.1433	0.365362	1.34756e-15	1.60126e-08	3.94278e-09	4.06126	2.44048e-05
FEV1/FVC-PUD	Fetal_lung	H3K4me1	0.0699243	0.469809	0.0371835	6.71883	0.531769	4.69855e-26	3.86462e-08	4.99217e-09	7.74136	4.91789e-15
FEV1/FVC-PUD	Fetal_stomach	H3K4me1	0.0343374	0.258742	0.0311272	7.53529	0.90651	3.34185e-14	3.63756e-08	8.60928e-09	4.22516	1.19386e-05
FEV1/FVC-PUD	Colon_smooth_muscle	H3K4me1	0.0352049	0.233308	0.0268764	6.62714	0.763428	4.06154e-14	2.66259e-08	6.64212e-09	4.00865	3.05335e-05
FEV1/FVC-PUD	Stomach_smooth_muscle	H3K27ac	0.0266654	0.133966	0.0179434	5.02398	0.67291	1.57677e-09	2.08271e-08	5.36105e-09	3.88488	5.11895e-05
FEV1/FVC-PUD	Fetal_lung	H3K9ac	0.0130021	0.151196	0.0275709	11.6286	2.1205	5.51699e-08	7.2271e-08	1.89859e-08	3.80657	7.04534e-05
FEV1/FVC-PUD	Stomach_smooth_muscle	H3K4me1	0.0239254	0.181653	0.0234291	7.59247	0.979259	1.51277e-11	3.34573e-08	8.93905e-09	3.74282	9.09819e-05
FEV1/FVC-PUD	Stomach_smooth_muscle	H3K4me3	0.0200872	0.18386	0.0285026	9.1531	1.41894	1.49749e-09	5.34167e-08	1.48459e-08	3.59807	0.000160291
FEV1/FVC-PUD	Ovary	H3K4me1	0.00870634	0.0931586	0.0172986	10.7001	1.9869	8.57064e-07	5.5213e-08	1.55667e-08	3.54687	0.000194916
FEV1/FVC-GORD	Fetal_lung	H3K4me1	0.0699243	0.444373	0.0329714	6.35506	0.47153	7.32503e-25	4.78499e-08	5.78627e-09	8.26955	6.72321e-17
FEV1/FVC-GORD	Fetal_stomach	H3K4me1	0.0343374	0.248101	0.0228177	7.22537	0.664514	1.29809e-18	4.69043e-08	7.95616e-09	5.89535	1.86948e-09
FEV1/FVC-GORD	Fetal_stomach	H3K4me3	0.0102047	0.138961	0.0202558	13.6174	1.98495	5.56755e-10	1.2614e-07	2.55398e-08	4.93897	3.92677e-07
FEV1/FVC-GORD	Fetal_lung	H3K9ac	0.0130021	0.156887	0.0226895	12.0663	1.74507	7.22763e-10	9.20811e-08	2.12438e-08	4.33449	7.30497e-06
FEV1/FVC-GORD	Right_ventricle	H3K4me3	0.0108438	0.119532	0.0181726	11.023	1.67585	4.6469e-09	8.40757e-08	1.97789e-08	4.25079	1.06511e-05
FEV1/FVC-GORD	Stomach_smooth_muscle	H3K27ac	0.0266654	0.112201	0.0137881	4.20773	0.517077	1.35551e-09	2.19526e-08	5.45266e-09	4.02603	2.83628e-05
FEV1/FVC-GORD	Breast_myoepithelial	H3K4me3	0.013896	0.131603	0.0210766	9.47054	1.51674	3.93193e-08	6.85825e-08	1.76899e-08	3.87694	5.28902e-05
FEV1/FVC-GORD	Colon_smooth_muscle	H3K4me1	0.0352049	0.197913	0.0194244	5.62175	0.551753	1.38196e-15	2.49635e-08	6.49878e-09	3.84126	6.12013e-05
FEV1/FVC-GORD	Ovary	H3K4me1	0.00870634	0.0909126	0.0158514	10.4421	1.82068	7.32799e-07	7.30753e-08	1.91317e-08	3.81959	6.68377e-05
FEV1/FVC-GORD	Colon_smooth_muscle	H3K27ac	0.025365	0.110066	0.0139053	4.3393	0.54821	4.58964e-09	2.22365e-08	5.87387e-09	3.78567	7.66488e-05
FEV1/FVC-GORD	Fetal_adrenal	H3K4me3	0.00982992	0.1175	0.0203746	11.9533	2.07271	1.77627e-07	9.92203e-08	2.67636e-08	3.70729	0.000104746
FEV1/FVC-GORD	Stomach_smooth_muscle	H3K4me3	0.0200872	0.17045	0.0218521	8.48548	1.08786	3.3616e-11	5.38387e-08	1.45534e-08	3.6994	0.000108054
FEV1/FVC-GORD	Stomach_smooth_muscle	H3K4me1	0.0239254	0.153788	0.0163512	6.42784	0.683427	3.15601e-14	2.93696e-08	8.03003e-09	3.65748	0.000127355
FEV1/FVC-GORD	Fetal_brain	H3K4me3	0.0128816	0.123177	0.0179975	9.56225	1.39715	2.90019e-09	6.40619e-08	1.75279e-08	3.65486	0.000128661
FEV1/FVC-GORD	Fetal_large_intestine	H3K4me3	0.0109636	0.116863	0.0195871	10.6592	1.78655	6.30131e-08	8.2721e-08	2.30184e-08	3.5937	0.000163009
FEV1/FVC-GORD	Fetal_leg_muscle	H3K4me1	0.0408543	0.217497	0.0229336	5.32374	0.561351	2.60182e-13	2.33852e-08	6.5993e-09	3.5436	0.000197355
FEV1/FVC-GORD	Fetal_leg_muscle	H3K4me3	0.00982233	0.118372	0.0215456	12.0513	2.19354	4.85114e-07	9.84075e-08	2.78339e-08	3.53552	0.000203487
FEV1/FVC-IBD	Fetal_lung	H3K4me1	0.0699243	0.501046	0.0401194	7.16555	0.573756	4.02119e-23	4.41647e-08	5.88604e-09	7.5033	3.11156e-14
FEV1/FVC-IBD	Fetal_stomach	H3K4me1	0.0343374	0.272976	0.0276323	7.9498	0.804728	7.4634e-16	4.00987e-08	8.26897e-09	4.8493	6.19484e-07
FEV1/FVC-IBD	Fetal_lung	H3K9ac	0.0130021	0.189153	0.0293628	14.5479	2.25832	1.531e-09	9.57971e-08	2.17845e-08	4.39749	5.47561e-06
FEV1/FVC-IBD	Colon_smooth_muscle	H3K4me1	0.0352049	0.252701	0.0270269	7.17803	0.767703	2.55321e-14	3.34731e-08	7.74456e-09	4.32214	7.7262e-06
FEV1/FVC-IBD	Stomach_smooth_muscle	H3K4me1	0.0239254	0.187735	0.0210698	7.84671	0.880647	2.59446e-14	3.30546e-08	8.06602e-09	4.098	2.08366e-05
FEV1/FVC-IBD	Lung	H3K4me1	0.0175347	0.16265	0.0210743	9.27588	1.20186	2.13912e-10	4.78846e-08	1.18803e-08	4.03058	2.78199e-05
FEV1/FVC-IBD	Stomach_smooth_muscle	H3K27ac	0.0266654	0.129012	0.0172528	4.83817	0.64701	3.84543e-09	2.14896e-08	5.43006e-09	3.95753	3.78639e-05
FEV1/FVC-IBD	Colon_smooth_muscle	H3K27ac	0.025365	0.141463	0.0213174	5.5771	0.840426	5.93618e-08	2.74749e-08	6.97852e-09	3.93707	4.1242e-05
FEV1/FVC-IBD	Adipose_nuclei	H3K4me1	0.0878703	0.461688	0.0381814	5.2542	0.434519	3.93047e-18	1.91563e-08	4.88847e-09	3.91867	4.45194e-05
FEV1/FVC-IBD	Spleen	H3K4me1	0.0459404	0.278925	0.0274779	6.07146	0.598121	2.28979e-13	2.52492e-08	6.61847e-09	3.81496	6.81023e-05
FEV1/FVC-IBD	Duodenum_smooth_muscle	H3K27ac	0.0208631	0.135821	0.0221049	6.51011	1.05952	2.70177e-07	3.30898e-08	8.90554e-09	3.71565	0.000101342
FEV1/FVC-IBD	Rectal_smooth_muscle	H3K4me1	0.00929336	0.10616	0.0170652	11.4232	1.83628	3.54946e-08	5.98073e-08	1.66534e-08	3.59129	0.000164521
FEV1/FVC-IBS	Fetal_lung	H3K4me1	0.0699243	0.4401	0.030941	6.29395	0.442492	7.2905e-26	4.00715e-08	4.98273e-09	8.04208	4.41645e-16
FEV1/FVC-IBS	Colon_smooth_muscle	H3K4me1	0.0352049	0.223061	0.0211534	6.33609	0.600865	8.06448e-19	2.91791e-08	6.74357e-09	4.32695	7.55936e-06
FEV1/FVC-IBS	Fetal_lung	H3K9ac	0.0130021	0.155153	0.0283368	11.9329	2.17941	1.48458e-07	8.94589e-08	2.3871e-08	3.7476	8.92687e-05

## Sheet: Table S6
Table S6. Available drugs for pleiotropic genes.
Gene	Drug
RDH14	Vitamin A
CHRM3	Amitriptyline; Metixene; Doxylamine; Meperidine; Nortriptyline; Amoxapine; Cinnarizine; Paroxetine; Trimipramine; Propiomazine; Ketamine; Etoperidone; Revefenacin; Oxyphencyclimine
PIK3C2B	Fostamatinib
HLA-DRB1	Glatiramer
HSPA4	Phenethyl Isothiocyanate
MAP2	Estramustine; Paclitaxel; Docetaxel
MST1R	Crizotinib; Fostamatinib
HINT1	Adenosine phosphate; Guanosine-5'-Monophosphate; 5'-O-(N-Ethyl-Sulfamoyl)Adenosine; Adenosine-5'-ditungstate; 8-Bromo-Adenosine-5'-Monophosphate
HLA-DRA	1D09C3; Coccidioides immitis spherule
GANAB	Miglitol
DDR1	Imatinib; Fostamatinib; Pralsetinib
CACNA1D	Ranolazine; Topiramate; Miconazole; Amiodarone; Nilvadipine; Efonidipine; Fish oil
SMG6	Grn163l
NARS2	Asparagine
TYK2	2-tert-butyl-9-fluoro-1,6-dihydrobenzo[h]imidazo[4,5-f]isoquinolin-7-one; Ruxolitinib; Tofacitinib; Baricitinib; Fostamatinib; Abrocitinib; Deucravacitinib
HLA-A	Nelipepimut-S; Coccidioides immitis spherule

## Sheet: Table S7
Table S7. Enrichment results of pleiotropic genes in the drug target of each clinical indication category.
Classification system	#Group	Group Name	Odds Ratio	Fisher Exact P	TargetGene:DrugNames
Anatomical Therapeutic Chemical Classification	A03	Drugs for functional gastrointestinal disorders	11.6647	0.0180701	CACNA1D:trimebutine;CHRM3:oxyphencyclimine,tridihexethyl,isopropamide,hexocyclium,mepenzolate,atropine
	A11	Vitamins	61.0303	0.0234651	CHRM3:dexpanthenol
	D03	Preparations for treatment of wounds and ulcers	36.5818	0.0350074	CHRM3:dexpanthenol
	N07	Other nervous system drugs	7.00357	0.0441063	CACNA1D:cinnarizine;CHRM3:pilocarpine,cevimeline
International Classification of Diseases Tenth Revision	K00-K14	Diseases of oral cavity, salivary glands and jaws	11.6647	0.0180701	CHRM3:mepenzolate;FGF10:repifermin
	R10-R19	Symptoms and signs involving the digestive system and abdomen	7.868	0.036085	CHRM3:benzquinamide,diphenidol,methscopolamine bromide;MAP2:docetaxel
	R30-R39	Symptoms and signs involving the urinary system	8.76444	0.0299049	CACNA1D:amlodipine;CHRM3:solifenacin,zamifenacin,tolterodine
	W85-W99	Exposure to electric current, radiation and extreme ambient air temperature and pressure	61.0303	0.0234651	CHRM3:methacholine chloride
Groups with Fisher exact P<0.05 were showed.

## Sheet: Table S8
Table S8. Causal effects of gastrointestinal tract diseases on lung function.
exposure	outcome	method	No.IVs	b	se	pval	BETA (95%CI)
PUD	FEV1	MR Egger	5	-0.0618084	0.103153	0.591274	-0.062 (-0.264, 0.140)
PUD	FEV1	Inverse-variance weighted	5	0.0285429	0.0179238	0.111283	0.029 (-0.007, 0.064)
PUD	FEV1	Weighted median	5	0.035692	0.0181982	0.0498455	0.036 (0.000, 0.071)
PUD	FEV1	Weighted mode	5	0.054832	0.0321196	0.16299	0.055 (-0.008, 0.118)
PUD	FEV1	BWMR	5	0.0293081	0.0184836	0.112824	0.029 (-0.007, 0.066)
PUD	FEV1	RAPS	5	0.0294318	0.0139707	0.0351456	0.029 (0.002, 0.057)
PUD	FVC	MR Egger	5	-0.0304207	0.0818869	0.734954	-0.030 (-0.191, 0.130)
PUD	FVC	Inverse-variance weighted	5	0.0424017	0.0141921	0.00281088	0.042 (0.015, 0.070)
PUD	FVC	Weighted median	5	0.0529499	0.0182053	0.00363188	0.053 (0.017, 0.089)
PUD	FVC	Weighted mode	5	0.0518395	0.0232411	0.0895607	0.052 (0.006, 0.097)
PUD	FVC	BWMR	5	0.0436496	0.0142949	0.00226188	0.044 (0.016, 0.072)
PUD	FVC	RAPS	5	0.0432345	0.0142681	0.00244429	0.043 (0.015, 0.071)
PUD	FEV1/FVC	MR Egger	5	-0.019457	0.106752	0.866997	-0.019 (-0.229, 0.190)
PUD	FEV1/FVC	Inverse-variance weighted	5	0.0210481	0.0169905	0.215414	0.021 (-0.012, 0.054)
PUD	FEV1/FVC	Weighted median	5	0.0025538	0.0179054	0.886585	0.003 (-0.033, 0.038)
PUD	FEV1/FVC	Weighted mode	5	-0.00340742	0.024306	0.895287	-0.003 (-0.051, 0.044)
PUD	FEV1/FVC	BWMR	5	0.0217902	0.0175324	0.213922	0.022 (-0.013, 0.056)
PUD	FEV1/FVC	RAPS	5	0.0215944	0.0142364	0.129306	0.022 (-0.006, 0.049)
GORD	FEV1	MR Egger	5	-0.173461	0.185481	0.418676	-0.173 (-0.537, 0.190)
GORD	FEV1	Inverse-variance weighted	5	0.0302358	0.0289404	0.296133	0.030 (-0.026, 0.087)
GORD	FEV1	Weighted median	5	0.0405498	0.0388352	0.296416	0.041 (-0.036, 0.117)
GORD	FEV1	Weighted mode	5	0.0412063	0.0483692	0.442264	0.041 (-0.054, 0.136)
GORD	FEV1	BWMR	5	0.0312601	0.0299227	0.296164	0.031 (-0.027, 0.090)
GORD	FEV1	RAPS	5	0.0306892	0.0302555	0.310422	0.031 (-0.029, 0.090)
GORD	FVC	MR Egger	7	-0.0896308	0.25752	0.741974	-0.090 (-0.594, 0.415)
GORD	FVC	Inverse-variance weighted	7	-0.00198276	0.0306477	0.948417	-0.002 (-0.062, 0.058)
GORD	FVC	Weighted median	7	-0.00966332	0.032169	0.763878	-0.010 (-0.073, 0.053)
GORD	FVC	Weighted mode	7	-0.0637945	0.0569928	0.305792	-0.064 (-0.176, 0.048)
GORD	FVC	BWMR	7	0.00261945	0.0321423	0.935048	0.003 (-0.060, 0.066)
GORD	FVC	RAPS	7	-0.00206952	0.0234858	0.929783	-0.002 (-0.048, 0.044)
GORD	FEV1/FVC	MR Egger	4	-0.21177	0.299028	0.552236	-0.212 (-0.798, 0.374)
GORD	FEV1/FVC	Inverse-variance weighted	4	-0.0193248	0.0427049	0.650895	-0.019 (-0.103, 0.064)
GORD	FEV1/FVC	Weighted median	4	0.00625548	0.0399433	0.875553	0.006 (-0.072, 0.085)
GORD	FEV1/FVC	Weighted mode	4	0.0310468	0.0548731	0.61109	0.031 (-0.077, 0.139)
GORD	FEV1/FVC	BWMR	4	-0.023934	0.0425425	0.573714	-0.024 (-0.107, 0.059)
GORD	FEV1/FVC	RAPS	4	-0.0201147	0.0329405	0.54144	-0.020 (-0.085, 0.044)
IBD	FEV1	MR Egger	23	0.0103861	0.0140003	0.466394	0.010 (-0.017, 0.038)
IBD	FEV1	Inverse-variance weighted	23	0.00282639	0.00537009	0.598665	0.003 (-0.008, 0.013)
IBD	FEV1	Weighted median	23	0.0033856	0.00587569	0.564476	0.003 (-0.008, 0.015)
IBD	FEV1	Weighted mode	23	0.0026833	0.0088682	0.765056	0.003 (-0.015, 0.020)
IBD	FEV1	BWMR	23	0.00432116	0.00524096	0.409657	0.004 (-0.006, 0.015)
IBD	FEV1	RAPS	23	0.00292979	0.00402975	0.467202	0.003 (-0.005, 0.011)
IBD	FVC	MR Egger	23	0.0125505	0.0127628	0.336621	0.013 (-0.012, 0.038)
IBD	FVC	Inverse-variance weighted	23	-0.00142794	0.00502469	0.776269	-0.001 (-0.011, 0.008)
IBD	FVC	Weighted median	23	-0.00394679	0.00610852	0.518207	-0.004 (-0.016, 0.008)
IBD	FVC	Weighted mode	23	-0.0109362	0.0103052	0.300099	-0.011 (-0.031, 0.009)
IBD	FVC	BWMR	23	-0.000184907	0.00501929	0.970613	-0.000 (-0.010, 0.010)
IBD	FVC	RAPS	23	-0.00147043	0.0040556	0.716928	-0.001 (-0.009, 0.006)
IBD	FEV1/FVC	MR Egger	25	0.00322647	0.0117383	0.785873	0.003 (-0.020, 0.026)
IBD	FEV1/FVC	Inverse-variance weighted	25	-0.00620425	0.00445896	0.164101	-0.006 (-0.015, 0.003)
IBD	FEV1/FVC	Weighted median	25	-0.00516403	0.00583865	0.37645	-0.005 (-0.017, 0.006)
IBD	FEV1/FVC	Weighted mode	25	-0.00353634	0.0084471	0.679197	-0.004 (-0.020, 0.013)
IBD	FEV1/FVC	BWMR	25	-0.00595405	0.00452764	0.188495	-0.006 (-0.015, 0.003)
IBD	FEV1/FVC	RAPS	25	-0.00636606	0.00400051	0.11154	-0.006 (-0.014, 0.001)
IBS	FEV1	MR Egger	3	0.723105	1.1194	0.634872	0.723 (-1.471, 2.917)
IBS	FEV1	Inverse-variance weighted	3	0.0636863	0.0595642	0.284978	0.064 (-0.053, 0.180)
IBS	FEV1	Weighted median	3	0.103453	0.0472792	0.0286596	0.103 (0.011, 0.196)
IBS	FEV1	Weighted mode	3	0.116825	0.0555465	0.170157	0.117 (0.008, 0.226)
IBS	FEV1	BWMR	3	0.064433	0.0624616	0.302277	0.064 (-0.058, 0.187)
IBS	FEV1	RAPS	3	0.0674723	0.0347679	0.0523008	0.067 (-0.001, 0.136)
IBS	FVC	MR Egger	3	-0.772671	0.519985	0.377104	-0.773 (-1.792, 0.246)
IBS	FVC	Inverse-variance weighted	3	0.00425254	0.0382441	0.911462	0.004 (-0.071, 0.079)
IBS	FVC	Weighted median	3	0.0121156	0.0448775	0.787183	0.012 (-0.076, 0.100)
IBS	FVC	Weighted mode	3	0.0303515	0.0591195	0.658766	0.030 (-0.086, 0.146)
IBS	FVC	BWMR	3	0.00411309	0.039689	0.917461	0.004 (-0.074, 0.082)
IBS	FVC	RAPS	3	0.00435995	0.0358518	0.903208	0.004 (-0.066, 0.075)
No.IVs, the number of instrumental variables; BWMR, Bayesian-weighted MR; RAPS, robust adjusted profile score.
When IBS was the exposure and FEV1/FVC was the outcome, only one valid instrument variable was left after MR-PRESSO outlier exclusion, thus the MR analyses were not applicable

## Sheet: Table S9
Table S9. Causal effects of lung function on gastrointestinal tract diseases.
exposure	outcome	method	No.IVs	b	se	pval	BETA (95%CI)	OR (95%CI)
FEV1	PUD	MR Egger	250	-0.0861337	0.16699	0.606453	-0.086 (-0.413, 0.241)	0.917 (0.661, 1.273)
FEV1	PUD	Inverse-variance weighted	250	-0.03003	0.0479839	0.531423	-0.030 (-0.124, 0.064)	0.970 (0.883, 1.066)
FEV1	PUD	Weighted median	250	-0.00494932	0.0680475	0.942018	-0.005 (-0.138, 0.128)	0.995 (0.871, 1.137)
FEV1	PUD	Weighted mode	250	0.0815755	0.217814	0.708337	0.082 (-0.345, 0.508)	1.085 (0.708, 1.663)
FEV1	PUD	BWMR	250	-0.0338598	0.048989	0.489458	-0.034 (-0.130, 0.062)	0.967 (0.878, 1.064)
FEV1	PUD	RAPS	250	-0.0308024	0.0427826	0.471541	-0.031 (-0.115, 0.053)	0.970 (0.892, 1.054)
FEV1	GORD	MR Egger	248	-0.0451093	0.122006	0.711901	-0.045 (-0.284, 0.194)	0.956 (0.753, 1.214)
FEV1	GORD	Inverse-variance weighted	248	-0.0405239	0.0343497	0.238101	-0.041 (-0.108, 0.027)	0.960 (0.898, 1.027)
FEV1	GORD	Weighted median	248	-0.00942797	0.0392467	0.810157	-0.009 (-0.086, 0.067)	0.991 (0.917, 1.070)
FEV1	GORD	Weighted mode	248	0.145843	0.179552	0.417425	0.146 (-0.206, 0.498)	1.157 (0.814, 1.645)
FEV1	GORD	BWMR	248	-0.0372005	0.0348474	0.285735	-0.037 (-0.106, 0.031)	0.963 (0.900, 1.032)
FEV1	GORD	RAPS	248	-0.042144	0.0246668	0.0875382	-0.042 (-0.090, 0.006)	0.959 (0.913, 1.006)
FEV1	IBD	MR Egger	236	0.0555101	0.227821	0.807711	0.056 (-0.391, 0.502)	1.057 (0.676, 1.652)
FEV1	IBD	Inverse-variance weighted	236	-0.0730451	0.0657411	0.266524	-0.073 (-0.202, 0.056)	0.930 (0.817, 1.057)
FEV1	IBD	Weighted median	236	0.00213251	0.10172	0.983274	0.002 (-0.197, 0.202)	1.002 (0.821, 1.223)
FEV1	IBD	Weighted mode	236	0.390656	0.276054	0.15835	0.391 (-0.150, 0.932)	1.478 (0.860, 2.539)
FEV1	IBD	BWMR	236	-0.074225	0.0681312	0.275959	-0.074 (-0.208, 0.059)	0.928 (0.812, 1.061)
FEV1	IBD	RAPS	236	-0.0744647	0.0667161	0.264361	-0.074 (-0.205, 0.056)	0.928 (0.814, 1.058)
FEV1	IBS	MR Egger	259	-0.0209429	0.10414	0.840776	-0.021 (-0.225, 0.183)	0.979 (0.798, 1.201)
FEV1	IBS	Inverse-variance weighted	259	0.0289736	0.0299461	0.333282	0.029 (-0.030, 0.088)	1.029 (0.971, 1.092)
FEV1	IBS	Weighted median	259	0.0220371	0.0387714	0.569774	0.022 (-0.054, 0.098)	1.022 (0.947, 1.103)
FEV1	IBS	Weighted mode	259	0.00446619	0.102381	0.965238	0.004 (-0.196, 0.205)	1.004 (0.822, 1.228)
FEV1	IBS	BWMR	259	0.0259178	0.0303666	0.393384	0.026 (-0.034, 0.085)	1.026 (0.967, 1.089)
FEV1	IBS	RAPS	259	0.0297639	0.0258793	0.250101	0.030 (-0.021, 0.080)	1.030 (0.979, 1.084)
FVC	PUD	MR Egger	247	0.0327864	0.161869	0.839656	0.033 (-0.284, 0.350)	1.033 (0.752, 1.419)
FVC	PUD	Inverse-variance weighted	247	0.000170417	0.0478896	0.997161	0.000 (-0.094, 0.094)	1.000 (0.911, 1.099)
FVC	PUD	Weighted median	247	-0.0398953	0.0693265	0.564974	-0.040 (-0.176, 0.096)	0.961 (0.839, 1.101)
FVC	PUD	Weighted mode	247	-0.272906	0.215278	0.206106	-0.273 (-0.695, 0.149)	0.761 (0.499, 1.161)
FVC	PUD	BWMR	247	0.00268529	0.0492344	0.956504	0.003 (-0.094, 0.099)	1.003 (0.910, 1.104)
FVC	PUD	RAPS	247	0.000174804	0.0442129	0.996845	0.000 (-0.086, 0.087)	1.000 (0.917, 1.091)
FVC	GORD	MR Egger	245	-0.120762	0.126216	0.339627	-0.121 (-0.368, 0.127)	0.886 (0.692, 1.135)
FVC	GORD	Inverse-variance weighted	245	-0.00981381	0.0360364	0.785368	-0.010 (-0.080, 0.061)	0.990 (0.923, 1.063)
FVC	GORD	Weighted median	245	-0.0138049	0.0409871	0.736259	-0.014 (-0.094, 0.067)	0.986 (0.910, 1.069)
FVC	GORD	Weighted mode	245	-0.000691505	0.131495	0.995808	-0.001 (-0.258, 0.257)	0.999 (0.772, 1.293)
FVC	GORD	BWMR	245	-0.00536882	0.0364808	0.882999	-0.005 (-0.077, 0.066)	0.995 (0.926, 1.068)
FVC	GORD	RAPS	245	-0.0102483	0.0256107	0.689041	-0.010 (-0.060, 0.040)	0.990 (0.941, 1.041)
FVC	IBD	MR Egger	232	0.0333166	0.239797	0.889621	0.033 (-0.437, 0.503)	1.034 (0.646, 1.654)
FVC	IBD	Inverse-variance weighted	232	0.0411314	0.0708325	0.561452	0.041 (-0.098, 0.180)	1.042 (0.907, 1.197)
FVC	IBD	Weighted median	232	0.0982926	0.110132	0.372126	0.098 (-0.118, 0.314)	1.103 (0.889, 1.369)
FVC	IBD	Weighted mode	232	0.239121	0.304352	0.432865	0.239 (-0.357, 0.836)	1.270 (0.699, 2.306)
FVC	IBD	BWMR	232	0.0432034	0.0723432	0.550373	0.043 (-0.099, 0.185)	1.044 (0.906, 1.203)
FVC	IBD	RAPS	232	0.0420622	0.0694684	0.544856	0.042 (-0.094, 0.178)	1.043 (0.910, 1.195)
FVC	IBS	MR Egger	262	0.0549335	0.109959	0.617793	0.055 (-0.161, 0.270)	1.056 (0.852, 1.311)
FVC	IBS	Inverse-variance weighted	262	0.0152266	0.0321067	0.635322	0.015 (-0.048, 0.078)	1.015 (0.953, 1.081)
FVC	IBS	Weighted median	262	0.0495087	0.0417915	0.236151	0.050 (-0.032, 0.131)	1.051 (0.968, 1.140)
FVC	IBS	Weighted mode	262	0.0867435	0.117023	0.459209	0.087 (-0.143, 0.316)	1.091 (0.867, 1.372)
FVC	IBS	BWMR	262	0.0150131	0.0324244	0.643351	0.015 (-0.049, 0.079)	1.015 (0.953, 1.082)
FVC	IBS	RAPS	262	0.0157097	0.0266216	0.555117	0.016 (-0.036, 0.068)	1.016 (0.964, 1.070)
FEV1/FVC	PUD	MR Egger	383	0.0197021	0.0803038	0.806322	0.020 (-0.138, 0.177)	1.020 (0.871, 1.194)
FEV1/FVC	PUD	Inverse-variance weighted	383	0.000933564	0.0315942	0.976427	0.001 (-0.061, 0.063)	1.001 (0.941, 1.065)
FEV1/FVC	PUD	Weighted median	383	0.0172679	0.0492608	0.725933	0.017 (-0.079, 0.114)	1.017 (0.924, 1.121)
FEV1/FVC	PUD	Weighted mode	383	0.0375453	0.119096	0.752742	0.038 (-0.196, 0.271)	1.038 (0.822, 1.311)
FEV1/FVC	PUD	BWMR	383	0.000568356	0.0320919	0.98587	0.001 (-0.062, 0.063)	1.001 (0.940, 1.066)
FEV1/FVC	PUD	RAPS	383	0.000949981	0.0300865	0.974811	0.001 (-0.058, 0.060)	1.001 (0.944, 1.062)
FEV1/FVC	GORD	MR Egger	382	0.0775598	0.0555573	0.16352	0.078 (-0.031, 0.186)	1.081 (0.969, 1.205)
FEV1/FVC	GORD	Inverse-variance weighted	382	-0.0388091	0.0220364	0.0782151	-0.039 (-0.082, 0.004)	0.962 (0.921, 1.004)
FEV1/FVC	GORD	Weighted median	382	-0.0384676	0.0294479	0.191453	-0.038 (-0.096, 0.019)	0.962 (0.908, 1.019)
FEV1/FVC	GORD	Weighted mode	382	0.00654103	0.0981863	0.94692	0.007 (-0.186, 0.199)	1.007 (0.830, 1.220)
FEV1/FVC	GORD	BWMR	382	-0.0348775	0.0222301	0.116664	-0.035 (-0.078, 0.009)	0.966 (0.925, 1.009)
FEV1/FVC	GORD	RAPS	382	-0.0398185	0.0172722	0.0211469	-0.040 (-0.074, -0.006)	0.961 (0.929, 0.994)
FEV1/FVC	IBD	MR Egger	365	-0.101709	0.115863	0.380613	-0.102 (-0.329, 0.125)	0.903 (0.720, 1.134)
FEV1/FVC	IBD	Inverse-variance weighted	365	-0.00221628	0.0460066	0.961578	-0.002 (-0.092, 0.088)	0.998 (0.912, 1.092)
FEV1/FVC	IBD	Weighted median	365	-0.0189518	0.074579	0.799405	-0.019 (-0.165, 0.127)	0.981 (0.848, 1.136)
FEV1/FVC	IBD	Weighted mode	365	-0.0678787	0.142211	0.633429	-0.068 (-0.347, 0.211)	0.934 (0.707, 1.235)
FEV1/FVC	IBD	BWMR	365	-0.0012621	0.0467827	0.978477	-0.001 (-0.093, 0.090)	0.999 (0.911, 1.095)
FEV1/FVC	IBD	RAPS	365	-0.00224764	0.0467339	0.961641	-0.002 (-0.094, 0.089)	0.998 (0.910, 1.093)
FEV1/FVC	IBS	MR Egger	418	0.101669	0.0481111	0.0351772	0.102 (0.007, 0.196)	1.107 (1.007, 1.216)
FEV1/FVC	IBS	Inverse-variance weighted	418	0.044122	0.0201096	0.0282298	0.044 (0.005, 0.084)	1.045 (1.005, 1.087)
FEV1/FVC	IBS	Weighted median	418	0.0441942	0.0298996	0.139384	0.044 (-0.014, 0.103)	1.045 (0.986, 1.108)
FEV1/FVC	IBS	Weighted mode	418	0.057309	0.0599885	0.339963	0.057 (-0.060, 0.175)	1.059 (0.942, 1.191)
FEV1/FVC	IBS	BWMR	418	0.0505042	0.0203647	0.0131388	0.051 (0.011, 0.090)	1.052 (1.011, 1.095)
FEV1/FVC	IBS	RAPS	418	0.0450176	0.0174529	0.00989796	0.045 (0.011, 0.079)	1.046 (1.011, 1.082)
No.IVs, the number of instrumental variables; BWMR, Bayesian-weighted MR; RAPS, robust adjusted profile score.

[truncated: 2 more sheets: Table S10, Table S11]
